# Supplementary material for: Fasciola gigantica–Derived Excretory-Secretory Products Alter the Expression of mRNAs, miRNAs, lncRNAs, and circRNAs Involved in the Immune Response and Metabolism in Goat Peripheral Blood Mononuclear Cells
Source: Front Immunol. 2021 Apr 12;12:653755. doi: 10.3389/fimmu.2021.653755 (PMC8072156; doi:10.3389/fimmu.2021.653755)
Supplement: Supplementary Table 1 — List of all differentially expressed messenger RNAs (mRNAs). [file Table_1.xls]

Transcript_id	Gene_id	Official_Symbol	Mean readcounts of ESP-treated group	Mean readcounts of control group	Log2FoldChange	Pvalue	Padj	Significant
ENSCHIT00000021925	ENSCHIG00000015239	RPS6KA1	0.031090581	113.5918269	-11.73312065	6.80E-36	3.64E-31	TRUE
ENSCHIT00000016673	ENSCHIG00000011921	-	31.09598997	0	13.3749466	7.34E-21	1.97E-16	TRUE
ENSCHIT00000000112	ENSCHIG00000000082	TOP3B	5.440820951	0	10.83308694	2.07E-10	1.58E-06	TRUE
ENSCHIT00000032972	ENSCHIG00000022016	EXOC1	0	7.055635321	-11.33337616	1.88E-10	1.58E-06	TRUE
ENSCHIT00000014485	ENSCHIG00000010421	TTC39B	0	5.390342296	-10.88022407	4.12E-10	2.76E-06	TRUE
ENSCHIT00000013266	ENSCHIG00000009648	-	0	4.629673767	-10.7311744	1.42E-09	8.43E-06	TRUE
ENSCHIT00000024780	ENSCHIG00000017019	CANT1	4.510720144	0	10.5719768	1.96E-09	1.01E-05	TRUE
ENSCHIT00000028325	ENSCHIG00000019104	WDR33	3.366024151	0	10.15226583	1.91E-08	7.33E-05	TRUE
ENSCHIT00000019515	ENSCHIG00000013746	CDK5RAP2	0	2.967234355	-10.01861162	2.43E-08	8.12E-05	TRUE
ENSCHIT00000026125	ENSCHIG00000017782	SDCCAG8	0.203026235	9.102895629	-5.478212301	8.99E-08	0.000283189	TRUE
ENSCHIT00000016906	ENSCHIG00000012095	BTG1	44.51968297	0	13.83599532	1.15E-07	0.00034186	TRUE
ENSCHIT00000036910	ENSCHIG00000024322	AOAH	1.840751997	30.79917551	-4.204309571	1.34E-07	0.000379026	TRUE
ENSCHIT00000008790	ENSCHIG00000006089	FLT3	0.016482748	3.543893543	-7.622999016	2.16E-07	0.000552006	TRUE
ENSCHIT00000030564	ENSCHIG00000020562	-	32.02050728	0	13.45475409	2.46E-07	0.000572778	TRUE
ENSCHIT00000000336	ENSCHIG00000000224	TUBGCP3	0	2.156108113	-9.522353839	2.83E-07	0.000625573	TRUE
ENSCHIT00000000173	ENSCHIG00000000118	GPSM1	2.040965861	0	9.415474875	3.48E-07	0.000689955	TRUE
ENSCHIT00000017377	ENSCHIG00000012409	AICDA	27.63747704	1.210225034	4.350700163	7.59E-07	0.001270254	TRUE
ENSCHIT00000029780	ENSCHIG00000020074	CCL8	15.56261789	349.1347903	-4.574969041	7.39E-07	0.001270254	TRUE
ENSCHIT00000034051	ENSCHIG00000022464	NOTCH2	0.032028038	15.42574915	-8.897433951	6.96E-07	0.001270254	TRUE
ENSCHIT00000000195	ENSCHIG00000000132	ARHGEF6	0	19.18947179	-12.59998361	8.98E-07	0.001421514	TRUE
ENSCHIT00000000414	ENSCHIG00000000278	-	1.901645465	0	9.336143201	9.02E-07	0.001421514	TRUE
ENSCHIT00000025591	ENSCHIG00000017479	FNIP2	1.724085068	0	9.166756056	1.14E-06	0.001708549	TRUE
ENSCHIT00000031046	ENSCHIG00000020799	FMNL1	0.258840938	7.461265541	-4.894449142	1.15E-06	0.001708549	TRUE
ENSCHIT00000036979	ENSCHIG00000024366	SLC49A3	1.928357756	25.62885804	-3.757700661	1.20E-06	0.001743297	TRUE
ENSCHIT00000028860	ENSCHIG00000019467	-	590.6379378	17.01763247	5.053149228	2.37E-06	0.003185319	TRUE
ENSCHIT00000021730	ENSCHIG00000015068	KMT2D	2.52962781	25.0516424	-3.370288505	2.60E-06	0.003203833	TRUE
ENSCHIT00000033671	ENSCHIG00000022371	CAD	12.14778506	0	11.94739117	2.69E-06	0.003203833	TRUE
ENSCHIT00000036755	ENSCHIG00000024141	FOCAD	11.27857708	0	11.94955331	2.59E-06	0.003203833	TRUE
ENSCHIT00000035399	ENSCHIG00000023399	PRDM2	0	11.32845805	-11.87347668	2.76E-06	0.003211382	TRUE
ENSCHIT00000034160	ENSCHIG00000022696	-	25.29408308	0.680788937	5.11139556	3.01E-06	0.003431058	TRUE
ENSCHIT00000019051	ENSCHIG00000013443	DAPK1	0.015545291	2.004168053	-6.812167419	3.12E-06	0.003486005	TRUE
ENSCHIT00000020458	ENSCHIG00000014305	CXXC1	10.54071716	0	11.74723037	3.83E-06	0.004055609	TRUE
ENSCHIT00000023455	ENSCHIG00000016223	DPYD	0	8.588500087	-11.53250415	5.41E-06	0.00536612	TRUE
ENSCHIT00000027192	ENSCHIG00000018393	ZNFX1	8.738987484	0	11.50274183	5.34E-06	0.00536612	TRUE
ENSCHIT00000000172	ENSCHIG00000000118	GPSM1	0.016482748	2.018229909	-6.821129655	5.98E-06	0.005829663	TRUE
ENSCHIT00000026691	ENSCHIG00000018130	DTL	13.50761175	0.007303917	10.20430968	6.17E-06	0.005901957	TRUE
ENSCHIT00000022176	ENSCHIG00000015426	TDG	0	7.73166496	-11.43817966	7.20E-06	0.006121158	TRUE
ENSCHIT00000026929	ENSCHIG00000018159	ATP9B	0	7.099407109	-11.40359079	6.94E-06	0.006121158	TRUE
ENSCHIT00000026954	ENSCHIG00000018196	PRRC2C	8.266097978	0	11.3919389	7.05E-06	0.006121158	TRUE
ENSCHIT00000028653	ENSCHIG00000019250	-	8.093029127	0	11.38236163	6.94E-06	0.006121158	TRUE
ENSCHIT00000036623	ENSCHIG00000024144	CR2	1.20038697	0	8.632139385	6.95E-06	0.006121158	TRUE
ENSCHIT00000013377	ENSCHIG00000009299	SLMAP	0	1.378647841	-8.879100526	7.98E-06	0.006677894	TRUE
ENSCHIT00000010426	ENSCHIG00000006845	CIZ1	6.182029392	0.041206869	7.190081239	8.63E-06	0.006902527	TRUE
ENSCHIT00000013305	ENSCHIG00000009648	-	0.062181163	3.418902756	-5.768403263	8.47E-06	0.006902527	TRUE
ENSCHIT00000031797	ENSCHIG00000021216	ITGA1	0	6.967298316	-11.1805907	9.11E-06	0.007070465	TRUE
ENSCHIT00000022237	ENSCHIG00000015348	PIK3C3	0	6.690882675	-11.158003	1.02E-05	0.007674426	TRUE
ENSCHIT00000026904	ENSCHIG00000018159	ATP9B	0	6.587185648	-11.06964619	1.16E-05	0.008404357	TRUE
ENSCHIT00000009828	ENSCHIG00000007119	JARID2	0.100575661	11.72270459	-6.884613879	1.20E-05	0.008561593	TRUE
ENSCHIT00000017289	ENSCHIG00000012255	NAV3	0	7.053472353	-11.13459905	1.27E-05	0.008846837	TRUE
ENSCHIT00000019918	ENSCHIG00000013943	PTK2	1.314087029	0	8.732922105	1.39E-05	0.009415154	TRUE
ENSCHIT00000012101	ENSCHIG00000008669	SHPRH	5.751798777	0	10.97832789	1.41E-05	0.00945108	TRUE
ENSCHIT00000019169	ENSCHIG00000013530	YEATS2	0	5.641807304	-10.93392214	1.48E-05	0.009679328	TRUE
ENSCHIT00000016086	ENSCHIG00000011529	HCFC2	0.062181163	3.236274066	-5.607799862	1.53E-05	0.009767017	TRUE
ENSCHIT00000018846	ENSCHIG00000013351	SLC37A2	0.023786664	5.943503514	-7.794253144	1.58E-05	0.009865423	TRUE
ENSCHIT00000021889	ENSCHIG00000015239	RPS6KA1	139.070418	22.93586525	2.522897601	1.57E-05	0.009865423	TRUE
ENSCHIT00000041220	ENSCHIG00000026934	FMNL2	0.206384584	12.76433201	-5.851881995	1.76E-05	0.010581124	TRUE
ENSCHIT00000031948	ENSCHIG00000021417	-	39.02142904	461.4761471	-3.480866104	2.30E-05	0.01324988	TRUE
ENSCHIT00000014118	ENSCHIG00000010169	DLG1	4.878893323	0	10.62654347	2.73E-05	0.015252256	TRUE
ENSCHIT00000038488	ENSCHIG00000025115	ATP2A2	4.695110494	0	10.57516639	2.71E-05	0.015252256	TRUE
ENSCHIT00000031492	ENSCHIG00000021114	NEDD9	0	4.596595016	-10.71152747	2.81E-05	0.015528064	TRUE
ENSCHIT00000027662	ENSCHIG00000018680	AURKC	0	0.965095714	-8.442303559	3.26E-05	0.017649603	TRUE
ENSCHIT00000008775	ENSCHIG00000006089	FLT3	0.996186295	0	8.418970591	3.32E-05	0.017764995	TRUE
ENSCHIT00000031293	ENSCHIG00000020997	FNIP1	4.334962648	0	10.50021574	3.41E-05	0.017927455	TRUE
ENSCHIT00000023211	ENSCHIG00000016059	PRKCQ	0.039331955	14.03260737	-8.315700898	3.79E-05	0.019335038	TRUE
ENSCHIT00000025600	ENSCHIG00000017464	-	1.024701487	0.008241374	6.562981062	4.29E-05	0.021262088	TRUE
ENSCHIT00000015782	ENSCHIG00000011330	MPG	0.106004663	10.16443617	-6.461653079	4.74E-05	0.022267948	TRUE
ENSCHIT00000017518	ENSCHIG00000012490	VOPP1	3.586820829	0	10.21289354	4.91E-05	0.022890956	TRUE
ENSCHIT00000017332	ENSCHIG00000012348	PTPN4	13.09554306	0.02191175	8.830507215	5.17E-05	0.023897157	TRUE
ENSCHIT00000027284	ENSCHIG00000018422	FASN	3.758220976	0.055814703	5.955170585	5.44E-05	0.024688372	TRUE
ENSCHIT00000036769	ENSCHIG00000024247	VNN2	18.0734036	193.2791966	-3.354612466	6.62E-05	0.027950231	TRUE
ENSCHIT00000007822	ENSCHIG00000005594	CCDC22	0	3.102691667	-10.06573349	6.73E-05	0.028143582	TRUE
ENSCHIT00000013651	ENSCHIG00000009916	-	0	2.995708305	-9.993810256	7.37E-05	0.029931555	TRUE
ENSCHIT00000035938	ENSCHIG00000023733	RPRD2	0.182051942	7.425178679	-5.324507614	7.96E-05	0.031619762	TRUE
ENSCHIT00000012811	ENSCHIG00000009303	CLEC7A	0	2.323675948	-9.489915178	8.20E-05	0.032061121	TRUE
ENSCHIT00000036117	ENSCHIG00000023775	MRC1	3.369506226	0	10.06711983	8.27E-05	0.032094233	TRUE
ENSCHIT00000028454	ENSCHIG00000019191	SLCO2A1	0	0.573300839	-7.618627437	9.81E-05	0.036525225	TRUE
ENSCHIT00000039635	ENSCHIG00000025917	DNM2	0.032028038	22.31440322	-9.532117826	0.000100343	0.036717021	TRUE
ENSCHIT00000039907	ENSCHIG00000026127	SBNO2	2.963258016	0	10.02188506	0.000101208	0.036717021	TRUE
ENSCHIT00000028894	ENSCHIG00000019448	TNRC6A	3.378025824	0.022849207	6.948325845	0.0001039	0.037357288	TRUE
ENSCHIT00000022946	ENSCHIG00000015903	RCSD1	0	48.68060533	-14.12593479	0.000107129	0.03783108	TRUE
ENSCHIT00000028002	ENSCHIG00000018789	SLC12A7	0	2.322645536	-9.779715876	0.00010685	0.03783108	TRUE
ENSCHIT00000027100	ENSCHIG00000018303	PKP4	2.470372274	0	9.759955671	0.000109864	0.038468772	TRUE
ENSCHIT00000012335	ENSCHIG00000008830	RAD54L2	0.015545291	1.610148027	-6.413766697	0.000112128	0.038506493	TRUE
ENSCHIT00000037311	ENSCHIG00000024555	DXO	0	2.293429869	-9.774211344	0.000110756	0.038506493	TRUE
ENSCHIT00000015342	ENSCHIG00000010986	TRAK1	5.562927353	0.007303917	9.033076155	0.000116167	0.039388734	TRUE
ENSCHIT00000038328	ENSCHIG00000025129	AP2A1	0.02191175	8.194675801	-8.309808426	0.000122712	0.041087854	TRUE
ENSCHIT00000040903	ENSCHIG00000026741	AHCY	1162.629093	302.296127	1.864207855	0.000128783	0.042326897	TRUE
ENSCHIT00000032533	ENSCHIG00000021583	-	0.080538824	4.022778971	-5.756893274	0.000132082	0.043146467	TRUE
ENSCHIT00000036397	ENSCHIG00000023959	SIPA1L2	0.016482748	2.817921397	-7.183927287	0.000134861	0.043787236	TRUE
ENSCHIT00000022437	ENSCHIG00000015521	TGFBR3	0	2.341363906	-9.595531382	0.000137084	0.044240877	TRUE
ENSCHIT00000025679	ENSCHIG00000017519	MYBPH	0	0.584704822	-7.713854854	0.000140375	0.04476372	TRUE
ENSCHIT00000022118	ENSCHIG00000015379	CELF2	36.42687245	0	13.64074447	0.000150656	0.046718169	TRUE
ENSCHIT00000037763	ENSCHIG00000024825	RHPN1	0	0.537131493	-7.612754467	0.000150864	0.046718169	TRUE
ENSCHIT00000019922	ENSCHIG00000013930	USO1	35.94887276	0	13.44050312	0.000157054	0.0480791	TRUE
ENSCHIT00000041736	ENSCHIG00000027228	FUBP3	0.84772831	0	8.1982544	0.000161375	0.048885064	TRUE
ENSCHIT00000035244	ENSCHIG00000023298	PLK4	2.15724131	0	9.469221023	0.000162506	0.048909845	TRUE
ENSCHIT00000035530	ENSCHIG00000023479	C1R	0	6.104983113	-10.86034441	0.000164999	0.049382524	TRUE
ENSCHIT00000028207	ENSCHIG00000019037	SH2B3	0	2.091506059	-9.486534423	0.000168062	0.049782128	TRUE
ENSCHIT00000018688	ENSCHIG00000013232	CEP162	2.14688804	0	9.496280106	0.000171694	0.050539262	TRUE
ENSCHIT00000025262	ENSCHIG00000017281	PPEF1	1.94894057	0.037457041	5.516201906	0.000177874	0.05207235	TRUE
ENSCHIT00000003626	ENSCHIG00000002557	PTER	0	0.467842154	-7.400100612	0.000180065	0.052144037	TRUE
ENSCHIT00000037149	ENSCHIG00000024295	-	92.33042963	2.651641257	5.124796444	0.000179435	0.052144037	TRUE
ENSCHIT00000024258	ENSCHIG00000016668	SPTLC1	13.17701934	0.022849207	8.816098636	0.000182938	0.052228393	TRUE
ENSCHIT00000010842	ENSCHIG00000007832	SOBP	0	0.495182906	-7.505490746	0.000188655	0.05319371	TRUE
ENSCHIT00000024681	ENSCHIG00000016928	MTSS1L	0.91084693	0.008241374	6.352419872	0.000194797	0.054637972	TRUE
ENSCHIT00000026407	ENSCHIG00000017958	ALDH1A1	0.073039168	4.088957414	-5.717659912	0.000199155	0.054996668	TRUE
ENSCHIT00000037172	ENSCHIG00000024413	MTREX	0	23.29219061	-13.06252216	0.000198569	0.054996668	TRUE
ENSCHIT00000024804	ENSCHIG00000016932	IL12B	15.01228015	1.799266903	2.959030132	0.00020335	0.055867028	TRUE
ENSCHIT00000007381	ENSCHIG00000005530	-	0.55420146	31.99850065	-6.050076573	0.000210266	0.05747241	TRUE
ENSCHIT00000007478	ENSCHIG00000005530	-	23.75988083	0	13.02431301	0.000216728	0.058345461	TRUE
ENSCHIT00000034918	ENSCHIG00000023035	ACAP2	0	1.74563611	-9.35576473	0.000231402	0.061370829	TRUE
ENSCHIT00000029426	ENSCHIG00000019851	-	0	1.577646024	-9.229553556	0.000253216	0.065852167	TRUE
ENSCHIT00000028909	ENSCHIG00000019490	TFEC	1.628505688	14.03759318	-3.090723345	0.000258687	0.066637917	TRUE
ENSCHIT00000041225	ENSCHIG00000026942	44083	18.28900761	0	12.64688715	0.000258725	0.066637917	TRUE
ENSCHIT00000008563	ENSCHIG00000006391	DNMT3B	1.762675306	0.02191175	5.969475565	0.000263234	0.066643172	TRUE
ENSCHIT00000013979	ENSCHIG00000010138	SUV39H1	4.083961134	0.106004663	5.104264779	0.00027099	0.066643172	TRUE
ENSCHIT00000017916	ENSCHIG00000012764	-	0.023786664	8.342010419	-8.506975589	0.000269335	0.066643172	TRUE
ENSCHIT00000021156	ENSCHIG00000014792	EIF2AK3	0	1.606861691	-9.241059334	0.000262501	0.066643172	TRUE
ENSCHIT00000026397	ENSCHIG00000017905	-	17.96763528	0	12.62131543	0.000263982	0.066643172	TRUE
ENSCHIT00000031495	ENSCHIG00000021114	NEDD9	1.920425378	0	9.357786087	0.000262781	0.066643172	TRUE
ENSCHIT00000038229	ENSCHIG00000025136	CCND2	6.236845095	0	11.09499558	0.000268799	0.066643172	TRUE
ENSCHIT00000020629	ENSCHIG00000014430	AKAP13	0.023786664	7.265141913	-7.943553242	0.000274916	0.067251465	TRUE
ENSCHIT00000018062	ENSCHIG00000012843	NR4A2	1.695374136	0	9.124409483	0.00028123	0.068021941	TRUE
ENSCHIT00000019199	ENSCHIG00000013577	-	0.092334287	3.715674699	-5.299430109	0.000281875	0.068021941	TRUE
ENSCHIT00000022210	ENSCHIG00000015437	-	1.711269665	0	9.157816419	0.000280955	0.068021941	TRUE
ENSCHIT00000029324	ENSCHIG00000019757	DENND6B	0	1.752909256	-9.182582664	0.000292655	0.069429565	TRUE
ENSCHIT00000001950	ENSCHIG00000000530	KAT6A	22.0777031	0.030153124	9.169128616	0.000302897	0.071171552	TRUE
ENSCHIT00000019677	ENSCHIG00000013780	-	0.214821698	6.438758434	-4.884365954	0.000304529	0.071231669	TRUE
ENSCHIT00000034944	ENSCHIG00000023103	MYO1C	7.721229846	0	11.22219642	0.000305812	0.071231669	TRUE
ENSCHIT00000012052	ENSCHIG00000008769	TAX1BP1	15.23147886	0.023786664	9.225517176	0.000321552	0.07342854	TRUE
ENSCHIT00000013841	ENSCHIG00000010044	PLD1	0	1.840587028	-9.415096993	0.000322097	0.07342854	TRUE
ENSCHIT00000032949	ENSCHIG00000021783	PHKA1	0	1.416959855	-9.079264423	0.000321721	0.07342854	TRUE
ENSCHIT00000040984	ENSCHIG00000026786	MACO1	1.543125081	0	8.970573596	0.000355618	0.080048333	TRUE
ENSCHIT00000007812	ENSCHIG00000005692	RAB3GAP1	14.66964546	0	12.14760586	0.000365647	0.081961488	TRUE
ENSCHIT00000019934	ENSCHIG00000013930	USO1	14.44712837	0	12.12556021	0.000371469	0.082785443	TRUE
ENSCHIT00000037175	ENSCHIG00000024474	NAPSA	0	14.70261096	-12.12689859	0.000372413	0.082785443	TRUE
ENSCHIT00000037791	ENSCHIG00000024873	ASRGL1	49.40085251	235.6320366	-2.209062188	0.000386535	0.085217465	TRUE
ENSCHIT00000021290	ENSCHIG00000014892	-	0	1.307401103	-8.946372391	0.000388405	0.085278726	TRUE
ENSCHIT00000038001	ENSCHIG00000025008	SCAMP1	1.615268034	0	9.147302746	0.000395045	0.086031415	TRUE
ENSCHIT00000024626	ENSCHIG00000016914	HIVEP1	1.817233086	0.031090581	5.787024605	0.000397005	0.086108369	TRUE
ENSCHIT00000027292	ENSCHIG00000018446	ZFHX3	0	1.385405781	-8.853665555	0.000402134	0.086858874	TRUE
ENSCHIT00000035306	ENSCHIG00000023357	-	12.51040551	0	12.09902771	0.000406152	0.087035106	TRUE
ENSCHIT00000018626	ENSCHIG00000013110	MYO1E	0	13.39223252	-11.99226102	0.000413853	0.088332038	TRUE
ENSCHIT00000016798	ENSCHIG00000012007	ARFGEF1	0.015545291	11.24166538	-9.475896747	0.000420623	0.089420837	TRUE
ENSCHIT00000031442	ENSCHIG00000021069	SNX27	5.903244573	0.267824029	4.357850729	0.000439923	0.092705039	TRUE
ENSCHIT00000020139	ENSCHIG00000014118	RASA1	11.26595806	0	11.76685161	0.000492098	0.099141413	TRUE
ENSCHIT00000023246	ENSCHIG00000016080	RUNX2	0	1.415126183	-8.970128815	0.000487078	0.099141413	TRUE
ENSCHIT00000038135	ENSCHIG00000024946	PFKP	3.233235183	0.046635872	6.067862782	0.000492256	0.099141413	TRUE
ENSCHIT00000011947	ENSCHIG00000008671	ADORA3	0.628373825	12.79177619	-4.225318373	0.000496529	0.099325821	TRUE
ENSCHIT00000037857	ENSCHIG00000024901	BRMS1	0	9.465876146	-11.76373061	0.000496879	0.099325821	TRUE
ENSCHIT00000038539	ENSCHIG00000025336	SLC1A4	10.18633809	0	11.80258959	0.000509402	0.100331592	TRUE
ENSCHIT00000030184	ENSCHIG00000020311	POGZ	0.022849207	2.505439195	-6.794667337	0.00051758	0.100464958	TRUE
ENSCHIT00000037522	ENSCHIG00000024710	C1QA	26.65340439	197.6437122	-2.838998788	0.000516863	0.100464958	TRUE
ENSCHIT00000000140	ENSCHIG00000000101	L1CAM	0.008241374	2.03737053	-7.557201992	0.000527503	0.100672703	TRUE
ENSCHIT00000014660	ENSCHIG00000010553	-	104.5436166	13.51326598	2.788727608	0.000530698	0.100672703	TRUE
ENSCHIT00000024950	ENSCHIG00000017108	MFHAS1	0	1.202024902	-8.746154272	0.00052617	0.100672703	TRUE
ENSCHIT00000035435	ENSCHIG00000023405	ZNF827	1.466964546	0	8.86823101	0.000522629	0.100672703	TRUE
ENSCHIT00000024327	ENSCHIG00000016746	-	0.007303917	8.260729877	-9.715160318	0.000534685	0.10072895	TRUE
ENSCHIT00000037367	ENSCHIG00000024497	MEF2A	0	1.333186408	-8.741132589	0.000536208	0.10072895	TRUE
ENSCHIT00000010059	ENSCHIG00000007262	SAFB	9.955579619	0	11.58852118	0.00056032	0.102514665	TRUE
ENSCHIT00000017733	ENSCHIG00000012614	MTCH2	1.497890159	0	9.017314844	0.000564498	0.102514665	TRUE
ENSCHIT00000032770	ENSCHIG00000021849	RBM26	1.266431216	0	8.751221153	0.000558351	0.102514665	TRUE
ENSCHIT00000034421	ENSCHIG00000022821	SLCO4C1	0.047573329	1.647996547	-5.055739024	0.000562882	0.102514665	TRUE
ENSCHIT00000034628	ENSCHIG00000022911	L3MBTL3	0.842299308	16.16243528	-4.268356138	0.0005589	0.102514665	TRUE
ENSCHIT00000031850	ENSCHIG00000021287	NPC1	9.288028336	0	11.66942709	0.000568892	0.102963619	TRUE
ENSCHIT00000016699	ENSCHIG00000011920	VPS8	9.782510768	0	11.5632301	0.000573241	0.103401397	TRUE
ENSCHIT00000023189	ENSCHIG00000016024	FNDC3A	9.708338403	0	11.55225386	0.000578981	0.103738293	TRUE
ENSCHIT00000036268	ENSCHIG00000023944	TUT4	1.975931085	15.5512139	-3.029838587	0.000577703	0.103738293	TRUE
ENSCHIT00000025487	ENSCHIG00000017414	C1QB	8.582040673	61.17151208	-2.794669842	0.000586433	0.104723338	TRUE
ENSCHIT00000025435	ENSCHIG00000017377	EML4	0	9.76602802	-11.53686815	0.000589177	0.104863781	TRUE
ENSCHIT00000019298	ENSCHIG00000013568	-	8.304553378	0	11.50819	0.000594718	0.105151304	TRUE
ENSCHIT00000031206	ENSCHIG00000020961	ZEB2	0	1.779745273	-9.105493729	0.00059873	0.105296698	TRUE
ENSCHIT00000012507	ENSCHIG00000009061	AZU1	0	1.088603066	-8.394244433	0.000605489	0.105363225	TRUE
ENSCHIT00000036685	ENSCHIG00000024185	FABP7	0.058431334	17.59326253	-7.953133059	0.000605751	0.105363225	TRUE
ENSCHIT00000028705	ENSCHIG00000019348	MVD	157.005749	44.24359598	1.743960371	0.000610284	0.10580818	TRUE
ENSCHIT00000029934	ENSCHIG00000020170	FDPS	381.9280714	110.7641283	1.691857022	0.000626904	0.107644584	TRUE
ENSCHIT00000040401	ENSCHIG00000026457	CEP128	0	9.172649102	-11.44647303	0.000625803	0.107644584	TRUE
ENSCHIT00000017689	ENSCHIG00000012607	TMEM150C	0.959707954	7.626793493	-3.072154454	0.000631823	0.108063644	TRUE
ENSCHIT00000023178	ENSCHIG00000016030	-	8.072796551	0.075851539	6.48143108	0.000640623	0.108265249	TRUE
ENSCHIT00000026066	ENSCHIG00000017585	TRPM2	0	1.106528006	-8.574333429	0.000639792	0.108265249	TRUE
ENSCHIT00000031954	ENSCHIG00000021420	SMPDL3A	0.842999783	20.89960889	-4.492822435	0.00064006	0.108265249	TRUE
ENSCHIT00000024765	ENSCHIG00000017016	ACTL6A	0.008241374	0.943729941	-6.603950933	0.000650543	0.109252454	TRUE
ENSCHIT00000031269	ENSCHIG00000020653	SORL1	0	8.892442391	-11.40173408	0.00064899	0.109252454	TRUE
ENSCHIT00000018094	ENSCHIG00000012837	ABCA6	1.22409115	21.79100557	-4.070003783	0.000659377	0.109704373	TRUE
ENSCHIT00000020028	ENSCHIG00000014044	SEC16B	0.365978798	0	6.974164138	0.000658056	0.109704373	TRUE
ENSCHIT00000037476	ENSCHIG00000024660	APC	0.008241374	4.079284319	-8.431602221	0.000662202	0.109833206	TRUE
ENSCHIT00000024957	ENSCHIG00000017106	OSBPL3	1.044151104	0	8.519575984	0.000698644	0.114460103	TRUE
ENSCHIT00000034494	ENSCHIG00000022814	DENND4C	0	0.964117015	-8.521137314	0.000701217	0.114531353	TRUE
ENSCHIT00000026697	ENSCHIG00000018089	SEMA6A	0	1.395954791	-8.783117724	0.000716776	0.11636314	TRUE
ENSCHIT00000022633	ENSCHIG00000015632	AARS	7.079340143	0	11.27777037	0.000758995	0.122107006	TRUE
ENSCHIT00000036181	ENSCHIG00000023871	-	0	0.934901348	-8.48124296	0.000757619	0.122107006	TRUE
ENSCHIT00000035672	ENSCHIG00000023567	CCL2	31.88633638	180.3565117	-2.507560339	0.00078042	0.125178036	TRUE
ENSCHIT00000029867	ENSCHIG00000020097	ZFC3H1	7.359546854	0	11.15282179	0.000784983	0.125534028	TRUE
ENSCHIT00000017961	ENSCHIG00000012790	-	13.08730168	0.007303917	10.28379839	0.000839647	0.131986119	TRUE
ENSCHIT00000032229	ENSCHIG00000021572	VLDLR	2.504440195	0.02191175	6.442931125	0.000844776	0.132330888	TRUE
ENSCHIT00000002830	ENSCHIG00000001441	-	0.865498753	25.70963256	-5.109765229	0.000850973	0.132913008	TRUE
ENSCHIT00000033085	ENSCHIG00000022044	NAA15	0	0.869166097	-8.370977741	0.000856529	0.133391918	TRUE
ENSCHIT00000025140	ENSCHIG00000017229	-	0.965487194	0	8.324725999	0.000869621	0.134259966	TRUE
ENSCHIT00000032082	ENSCHIG00000021502	SPC24	79.64043153	20.62880624	1.867603135	0.000868969	0.134259966	TRUE
ENSCHIT00000031869	ENSCHIG00000021361	SIT1	6.238720009	0	11.09546279	0.00087567	0.134419108	TRUE
ENSCHIT00000040545	ENSCHIG00000026551	-	6.238720009	0	11.09546278	0.000875263	0.134419108	TRUE
ENSCHIT00000023665	ENSCHIG00000016327	QSER1	0.016482748	2.736352161	-7.344822621	0.000891538	0.13607509	TRUE
ENSCHIT00000039021	ENSCHIG00000025605	KIF22	154.4633679	46.71968595	1.660295058	0.000909211	0.137596451	TRUE
ENSCHIT00000005379	ENSCHIG00000004030	CH25H	0	0.625211216	-7.623155328	0.000922545	0.13801412	TRUE
ENSCHIT00000006974	ENSCHIG00000004685	TGFBI	29.36352869	249.7206491	-2.964950922	0.000917893	0.13801412	TRUE
ENSCHIT00000011563	ENSCHIG00000008373	DCT	0	6.370581991	-10.92083651	0.000938949	0.138528953	TRUE
ENSCHIT00000015826	ENSCHIG00000011336	IMPDH2	442.7735677	137.4755117	1.612794016	0.000948988	0.138528953	TRUE
ENSCHIT00000040780	ENSCHIG00000026555	TEP1	0.008241374	1.008877973	-6.702441514	0.0009485	0.138528953	TRUE
ENSCHIT00000040703	ENSCHIG00000026636	CENPT	41.90071979	7.716387422	2.319175762	0.000960488	0.139826638	TRUE
ENSCHIT00000009196	ENSCHIG00000006075	TLN1	0.032028038	3.945052518	-6.968881158	0.00098255	0.141161327	TRUE
ENSCHIT00000013496	ENSCHIG00000009803	MLH3	0	4.98857516	-10.93410657	0.000984066	0.141161327	TRUE
ENSCHIT00000033538	ENSCHIG00000022344	AP4B1	0	0.969824242	-8.293206151	0.000982019	0.141161327	TRUE
ENSCHIT00000021383	ENSCHIG00000014919	-	0.071359993	2.214735187	-4.92356295	0.001019379	0.144474002	TRUE
ENSCHIT00000031704	ENSCHIG00000021254	SCD	35.07713982	6.842575282	2.286356105	0.001016864	0.144474002	TRUE
ENSCHIT00000021261	ENSCHIG00000014859	FNBP1L	0	0.947912491	-8.255742572	0.001031976	0.145107695	TRUE
ENSCHIT00000031287	ENSCHIG00000020957	NAA16	0.849366242	0	8.222552376	0.001031066	0.145107695	TRUE
ENSCHIT00000038217	ENSCHIG00000025125	BCAT1	0.016482748	1.293462974	-6.050700052	0.00102989	0.145107695	TRUE
ENSCHIT00000002689	ENSCHIG00000001906	MICALL2	0	1.151525946	-8.508851854	0.001043929	0.146404146	TRUE
ENSCHIT00000024786	ENSCHIG00000016994	CSTF2	2.13435086	0.068547622	4.895481252	0.00106229	0.147755899	TRUE
ENSCHIT00000037380	ENSCHIG00000024570	DCTN1	44.91411734	3.924758399	3.498672153	0.001064599	0.147755899	TRUE
ENSCHIT00000018639	ENSCHIG00000013220	GAB3	0.032965495	4.368102942	-6.950363256	0.001078296	0.148502657	TRUE
ENSCHIT00000026413	ENSCHIG00000017905	-	4.728467469	0.189901836	4.493263365	0.001075862	0.148502657	TRUE
ENSCHIT00000033897	ENSCHIG00000022549	LRRC73	0.339575502	0	6.818568392	0.001075898	0.148502657	TRUE
ENSCHIT00000033836	ENSCHIG00000022516	-	2062.2573	671.0944613	1.548448441	0.001125565	0.153078943	TRUE
ENSCHIT00000034715	ENSCHIG00000023008	-	506.1136505	166.7073852	1.534898445	0.001123609	0.153078943	TRUE
ENSCHIT00000033932	ENSCHIG00000022561	ERCC4	0.857102881	0	8.151368657	0.001144968	0.154507199	TRUE
ENSCHIT00000032990	ENSCHIG00000022013	HIPK3	0	5.431065371	-10.69080261	0.001148841	0.154640285	TRUE
ENSCHIT00000039139	ENSCHIG00000025689	NOL4L	0	0.872802669	-8.145977341	0.001159192	0.15489082	TRUE
ENSCHIT00000036779	ENSCHIG00000024141	FOCAD	4.82944508	0	10.72621101	0.001178711	0.157082353	TRUE
ENSCHIT00000013604	ENSCHIG00000009875	RACGAP1	5.060203548	0	10.61272917	0.001223222	0.162176229	TRUE
ENSCHIT00000014343	ENSCHIG00000010345	RUFY2	0	0.811363224	-8.095372148	0.001255388	0.164840482	TRUE
ENSCHIT00000033718	ENSCHIG00000022379	CLIP1	0	4.170536481	-10.58175536	0.001260882	0.165157056	TRUE
ENSCHIT00000021093	ENSCHIG00000014671	MED23	26.92400083	0.906623138	4.661723858	0.001271719	0.165694679	TRUE
ENSCHIT00000024581	ENSCHIG00000016890	POLA1	0	4.031762062	-10.62702707	0.001282061	0.166304732	TRUE
ENSCHIT00000032562	ENSCHIG00000021692	ARHGAP17	3.266200679	0.038394498	6.312700258	0.001288439	0.166728399	TRUE
ENSCHIT00000018136	ENSCHIG00000012895	ORC1	103.8152654	28.49678349	1.768898657	0.001311702	0.168850604	TRUE
ENSCHIT00000019389	ENSCHIG00000013689	DDC	0	0.282431863	-6.638442367	0.001314295	0.168850604	TRUE
ENSCHIT00000033697	ENSCHIG00000022418	RPS6KA3	0	0.784764188	-8.058903345	0.001313826	0.168850604	TRUE
ENSCHIT00000014288	ENSCHIG00000010329	BLM	0	3.819948475	-10.54920937	0.001361821	0.172840425	TRUE
ENSCHIT00000028636	ENSCHIG00000019257	PREP	0	4.705824472	-10.48417814	0.001364708	0.172840425	TRUE
ENSCHIT00000022378	ENSCHIG00000015457	CASK	0	3.739605391	-10.51855845	0.001395958	0.175142082	TRUE
ENSCHIT00000033604	ENSCHIG00000022363	DLGAP4	0	3.746909308	-10.52137196	0.001392971	0.175142082	TRUE
ENSCHIT00000038352	ENSCHIG00000025226	CSNK1G3	1.125977623	22.86100224	-4.450983229	0.001405602	0.17552988	TRUE
ENSCHIT00000022177	ENSCHIG00000015436	KLC2	1.445794513	0.036519584	5.015287459	0.001418643	0.175781869	TRUE
ENSCHIT00000026799	ENSCHIG00000018194	GGNBP2	15.21677935	1.838361877	2.886061419	0.001429139	0.176193243	TRUE
ENSCHIT00000029718	ENSCHIG00000020035	PLEKHG5	0.783085014	0	7.988351586	0.001430647	0.176193243	TRUE
ENSCHIT00000008594	ENSCHIG00000006391	DNMT3B	0.224742246	3.926901066	-4.135836256	0.00151693	0.177974126	TRUE
ENSCHIT00000015851	ENSCHIG00000011389	-	0	3.651958389	-10.39032665	0.001475057	0.177974126	TRUE
ENSCHIT00000020562	ENSCHIG00000014352	NPHS1	0	0.65735251	-7.969035511	0.00150873	0.177974126	TRUE
ENSCHIT00000027846	ENSCHIG00000018661	PCM1	4.285514405	0	10.37319249	0.001485574	0.177974126	TRUE
ENSCHIT00000027999	ENSCHIG00000018863	IGF1	0.094209201	2.029757618	-4.297560366	0.001485395	0.177974126	TRUE
ENSCHIT00000036249	ENSCHIG00000023908	EPB41L3	0	4.376169518	-10.37949162	0.001481308	0.177974126	TRUE
ENSCHIT00000039487	ENSCHIG00000025885	CD2AP	0.049448243	1.921908812	-5.318839287	0.001463673	0.177974126	TRUE
ENSCHIT00000040747	ENSCHIG00000026664	ABCA10	0.518969571	12.1266458	-4.40369154	0.001518547	0.177974126	TRUE
ENSCHIT00000026664	ENSCHIG00000018089	SEMA6A	1.176950543	0.064056077	4.180754795	0.001551009	0.180417263	TRUE
ENSCHIT00000036468	ENSCHIG00000024061	-	0	0.671960344	-7.98454271	0.001552505	0.180417263	TRUE
ENSCHIT00000024137	ENSCHIG00000016532	DLC1	0.79117189	0	7.993672782	0.001571644	0.180852515	TRUE
ENSCHIT00000029316	ENSCHIG00000019778	RGS12	0	0.671960344	-7.983532757	0.001566326	0.180852515	TRUE
ENSCHIT00000034275	ENSCHIG00000022768	CTSS	177.6854837	611.6233848	-1.768220884	0.001569191	0.180852515	TRUE
ENSCHIT00000004643	ENSCHIG00000003475	C5AR2	1.288188469	9.533600207	-2.870822021	0.001594231	0.181290792	TRUE
ENSCHIT00000011706	ENSCHIG00000008491	BVES	0.805388244	0.02191175	4.872963742	0.001591715	0.181290792	TRUE
ENSCHIT00000017979	ENSCHIG00000012761	FBXO31	3.505880054	0	10.26482839	0.001623281	0.181290792	TRUE
ENSCHIT00000020842	ENSCHIG00000014589	ATXN10	0.123424868	6.043347287	-5.749803961	0.001607966	0.181290792	TRUE
ENSCHIT00000031218	ENSCHIG00000020961	ZEB2	1.450203575	23.5561024	-3.898951884	0.001597518	0.181290792	TRUE
ENSCHIT00000033562	ENSCHIG00000022288	DOPEY1	3.520487887	0	10.27082165	0.001614777	0.181290792	TRUE
ENSCHIT00000033639	ENSCHIG00000022390	-	0.023786664	3.204019516	-6.763786399	0.001623117	0.181290792	TRUE
ENSCHIT00000031391	ENSCHIG00000021060	SLC45A4	0	0.739261513	-7.934016948	0.001664962	0.184672917	TRUE
ENSCHIT00000015596	ENSCHIG00000011222	C1QC	18.38414444	110.1392188	-2.541260056	0.001689882	0.185137107	TRUE
ENSCHIT00000023196	ENSCHIG00000016059	PRKCQ	3.856962965	0	10.22132732	0.001688725	0.185137107	TRUE
ENSCHIT00000024460	ENSCHIG00000016830	MND1	3.584997628	0	10.29654271	0.001682579	0.185137107	TRUE
ENSCHIT00000034854	ENSCHIG00000023035	ACAP2	7.212911429	0.164631737	5.490910076	0.001678027	0.185137107	TRUE
ENSCHIT00000037561	ENSCHIG00000024669	GAB1	0	1.230581336	-8.567428819	0.001689136	0.185137107	TRUE
ENSCHIT00000031990	ENSCHIG00000021415	NME2	506.2824083	163.3969074	1.547262367	0.001720977	0.187775784	TRUE
ENSCHIT00000028597	ENSCHIG00000019250	-	0.047573329	3.953293892	-6.395403876	0.001746759	0.189815639	TRUE
ENSCHIT00000019436	ENSCHIG00000013733	RHNO1	0	3.147988132	-10.17625886	0.001774813	0.191311964	TRUE
ENSCHIT00000026138	ENSCHIG00000017710	-	3.436652898	0	10.23561107	0.001772988	0.191311964	TRUE
ENSCHIT00000029382	ENSCHIG00000019820	MCM2	165.4786649	52.0935658	1.579672839	0.001789975	0.192558881	TRUE
ENSCHIT00000015263	ENSCHIG00000010986	TRAK1	2.511744112	0.030153124	6.215393366	0.001854296	0.195551555	TRUE
ENSCHIT00000037285	ENSCHIG00000024563	-	2.138646666	14.52148536	-2.751570778	0.001853089	0.195551555	TRUE
ENSCHIT00000010189	ENSCHIG00000007312	ZDHHC18	0.055814703	1.783093151	-5.120141223	0.001879417	0.197349236	TRUE
ENSCHIT00000014264	ENSCHIG00000010354	-	126.9152079	33.96747934	1.797513039	0.001892667	0.197349236	TRUE
ENSCHIT00000034874	ENSCHIG00000023035	ACAP2	3.543790758	0	10.09927699	0.001895812	0.197349236	TRUE
ENSCHIT00000038322	ENSCHIG00000025129	AP2A1	3.535549384	0	10.09592148	0.001900812	0.197349236	TRUE
ENSCHIT00000000421	ENSCHIG00000000282	ZMIZ1	1.073057776	0	8.388522597	0.001910707	0.197419572	TRUE
ENSCHIT00000010383	ENSCHIG00000007611	C3AR1	0.17006074	6.028894592	-5.018089457	0.001927712	0.197473072	TRUE
ENSCHIT00000014861	ENSCHIG00000010743	-	2340.685697	801.8045848	1.4698871	0.001920062	0.197473072	TRUE
ENSCHIT00000029760	ENSCHIG00000020060	LRRCC1	0	3.535549384	-10.0720695	0.001927807	0.197473072	TRUE
ENSCHIT00000015485	ENSCHIG00000011141	IGLON5	0	0.264269941	-6.501465049	0.001961978	0.20020773	TRUE
ENSCHIT00000022710	ENSCHIG00000015729	-	0	3.411928777	-10.02078178	0.002002617	0.203193549	TRUE
ENSCHIT00000011338	ENSCHIG00000008238	-	80.56206189	263.0351959	-1.715076034	0.00203941	0.204601665	TRUE
ENSCHIT00000012348	ENSCHIG00000008954	C14orf28	0.636419459	0	7.719060988	0.002036327	0.204601665	TRUE
ENSCHIT00000013168	ENSCHIG00000009529	DAB2	0.140649333	4.410731703	-4.809748366	0.002034465	0.204601665	TRUE
ENSCHIT00000026862	ENSCHIG00000018238	TCF20	0	3.345997786	-9.992664167	0.002045586	0.204837746	TRUE
ENSCHIT00000026788	ENSCHIG00000018161	RAB3IL1	0	0.687196639	-7.786814143	0.002070641	0.20619042	TRUE
ENSCHIT00000034516	ENSCHIG00000022907	AURKB	71.49397782	21.04381103	1.697929139	0.002084827	0.206834173	TRUE
ENSCHIT00000038872	ENSCHIG00000025537	GADD45A	54.34315379	14.50195326	1.866922452	0.002083474	0.206834173	TRUE
ENSCHIT00000040011	ENSCHIG00000025774	DST	2.880720551	24.41220564	-2.969722632	0.00209683	0.207640447	TRUE
ENSCHIT00000025302	ENSCHIG00000017316	LPAR3	0	1.098399888	-8.654003073	0.002138776	0.210626143	TRUE
ENSCHIT00000027689	ENSCHIG00000018714	KDM2A	0	2.687841375	-9.948490639	0.002135172	0.210626143	TRUE
ENSCHIT00000007088	ENSCHIG00000005312	LMO7	0	0.353987596	-6.877047107	0.002160678	0.211687739	TRUE
ENSCHIT00000014195	ENSCHIG00000010215	SGK1	2.077567929	0.032965495	5.851314902	0.002165361	0.211687739	TRUE
ENSCHIT00000008781	ENSCHIG00000006588	WDR35	1.573164949	0	9.109212613	0.002213636	0.213110443	TRUE
ENSCHIT00000020247	ENSCHIG00000014171	INSR	3.35423916	0.044760958	5.994431979	0.002202089	0.213110443	TRUE
ENSCHIT00000030986	ENSCHIG00000020777	-	0	2.534459122	-9.957718063	0.002227453	0.213110443	TRUE
ENSCHIT00000035521	ENSCHIG00000023487	EPSTI1	3.933113028	55.42108028	-3.884396107	0.002205286	0.213110443	TRUE
ENSCHIT00000038742	ENSCHIG00000025406	CROCC	0	2.600194373	-9.900711429	0.002229368	0.213110443	TRUE
ENSCHIT00000031004	ENSCHIG00000020777	-	0	2.505243455	-9.941004288	0.002256552	0.215095631	TRUE
ENSCHIT00000016472	ENSCHIG00000011797	MRPL9	15.3394219	0.53189823	4.819074217	0.002272368	0.215846743	TRUE
ENSCHIT00000000420	ENSCHIG00000000282	ZMIZ1	0	0.237670905	-6.384291902	0.00230824	0.216980266	TRUE
ENSCHIT00000013665	ENSCHIG00000009824	HERC5	0	2.461419955	-9.915564905	0.002310645	0.216980266	TRUE
ENSCHIT00000036467	ENSCHIG00000024055	-	75.17451423	19.74900865	1.814033363	0.0023197	0.216980266	TRUE
ENSCHIT00000032558	ENSCHIG00000021785	P2RY12	0	0.246849736	-6.41891244	0.002360438	0.219541223	TRUE
ENSCHIT00000013019	ENSCHIG00000009467	HSPE1	342.6852781	115.9387016	1.476138643	0.002370691	0.219840422	TRUE
ENSCHIT00000022314	ENSCHIG00000015511	CEP41	0	0.572363382	-7.648948091	0.002378878	0.219840422	TRUE
ENSCHIT00000033424	ENSCHIG00000022288	DOPEY1	4.079933081	0.173614828	4.526379122	0.002380069	0.219840422	TRUE
ENSCHIT00000039201	ENSCHIG00000025560	RAPGEF2	2.909204971	0	9.814936351	0.002375129	0.219840422	TRUE
ENSCHIT00000034103	ENSCHIG00000022661	ZBTB7A	1.012751527	0.022849207	5.174015424	0.002385629	0.219974691	TRUE
ENSCHIT00000025347	ENSCHIG00000017300	MED13L	0	2.950411841	-9.811373989	0.002394832	0.220443918	TRUE
ENSCHIT00000015503	ENSCHIG00000011105	APLP2	0	2.933929093	-9.803302714	0.002407517	0.220852607	TRUE
ENSCHIT00000014463	ENSCHIG00000010477	-	902.5923626	318.2785496	1.430241831	0.002431685	0.222308271	TRUE
ENSCHIT00000028698	ENSCHIG00000019250	-	0.015545291	2.280985644	-6.766710879	0.002460986	0.223841077	TRUE
ENSCHIT00000014750	ENSCHIG00000010667	SCG2	0	0.319342926	-6.705195213	0.002487372	0.224714959	TRUE
ENSCHIT00000018461	ENSCHIG00000013114	-	2.633561819	14.92669333	-2.476518635	0.002487016	0.224714959	TRUE
ENSCHIT00000015233	ENSCHIG00000010934	ITGB1	1.955461527	28.06104074	-4.013655433	0.002516607	0.226973405	TRUE
ENSCHIT00000013943	ENSCHIG00000009939	PFAS	9.248294431	1.12671934	2.879069623	0.002531578	0.227939834	TRUE
ENSCHIT00000000249	ENSCHIG00000000167	-	0.039331955	1.989477735	-5.755458513	0.002547768	0.228629084	TRUE
ENSCHIT00000013843	ENSCHIG00000009943	-	330.9320407	104.4245963	1.556130474	0.002552154	0.228639684	TRUE
ENSCHIT00000016364	ENSCHIG00000011652	MYO9B	0.580213276	0	7.675673017	0.002618274	0.231466694	TRUE
ENSCHIT00000025148	ENSCHIG00000017162	TJP1	2.373772953	0	9.702863631	0.002596408	0.231466694	TRUE
ENSCHIT00000041203	ENSCHIG00000026879	DZIP3	0	1.037156183	-8.578357539	0.002615611	0.231466694	TRUE
ENSCHIT00000041756	ENSCHIG00000027244	C1QBP	313.3923677	101.8349405	1.526248271	0.002605494	0.231466694	TRUE
ENSCHIT00000014359	ENSCHIG00000010423	DIDO1	2.618552035	0.045698415	5.747988338	0.002630471	0.231518533	TRUE
ENSCHIT00000022127	ENSCHIG00000015418	ZNF444	0	2.191175034	-9.747923497	0.002638778	0.231518533	TRUE
ENSCHIT00000031027	ENSCHIG00000020777	-	0	2.256910285	-9.696671047	0.002636991	0.231518533	TRUE
ENSCHIT00000041560	ENSCHIG00000027141	-	49.99653843	201.5794634	-1.970940845	0.002640469	0.231518533	TRUE
ENSCHIT00000036103	ENSCHIG00000023775	MRC1	34.09013236	135.487512	-1.961725362	0.002645332	0.23156595	TRUE
ENSCHIT00000021384	ENSCHIG00000014964	CXCR3	0	2.169263283	-9.73343724	0.00267771	0.233636717	TRUE
ENSCHIT00000041405	ENSCHIG00000027055	ADAMTS2	0.159006995	2.609620657	-3.907368533	0.002685332	0.233661367	TRUE
ENSCHIT00000030997	ENSCHIG00000020838	-	0.024724122	0.723520483	-4.696418851	0.002701625	0.234274385	TRUE
ENSCHIT00000013409	ENSCHIG00000009694	-	221.1619378	74.64864868	1.472209862	0.00273025	0.23629671	TRUE
ENSCHIT00000019189	ENSCHIG00000013496	KIF2A	0.022849207	1.493481098	-5.782096557	0.002739412	0.236382031	TRUE
ENSCHIT00000036587	ENSCHIG00000024025	ABCA2	0	0.987903679	-8.594714905	0.002744472	0.236382031	TRUE
ENSCHIT00000034463	ENSCHIG00000022871	MIF	227.4616449	75.88462824	1.493030526	0.002752685	0.236708811	TRUE
ENSCHIT00000016908	ENSCHIG00000012101	-	0.024724122	0.635482002	-4.549242896	0.002783047	0.238669717	TRUE
ENSCHIT00000030906	ENSCHIG00000020788	CXCR5	2.595702828	0.037457041	5.968991558	0.002786419	0.238669717	TRUE
ENSCHIT00000015295	ENSCHIG00000010986	TRAK1	0.032028038	2.425837828	-6.238014725	0.002820329	0.239194377	TRUE
ENSCHIT00000026396	ENSCHIG00000017945	ACAP3	2.324067428	0	9.671679769	0.002833439	0.239803876	TRUE
ENSCHIT00000025214	ENSCHIG00000017162	TJP1	2.505377652	0	9.599633885	0.002858948	0.241581145	TRUE
ENSCHIT00000038564	ENSCHIG00000025350	PXYLP1	0.055814703	0.755703019	-3.765835713	0.002877924	0.241659914	TRUE
ENSCHIT00000023588	ENSCHIG00000016291	C5AR1	30.83409904	118.0641649	-1.921105207	0.002922084	0.243460068	TRUE
ENSCHIT00000041463	ENSCHIG00000027080	ZMYM4	0	2.081616282	-9.58017282	0.002921284	0.243460068	TRUE
ENSCHIT00000000086	ENSCHIG00000000071	BCORL1	0.058431334	1.668229123	-4.698116648	0.00299832	0.247121572	TRUE
ENSCHIT00000036573	ENSCHIG00000024100	WDR17	0	1.334165108	-8.67051056	0.003010875	0.247237141	TRUE
ENSCHIT00000041007	ENSCHIG00000026804	ENTPD5	0.553459743	0	7.49111008	0.003018182	0.247237141	TRUE
ENSCHIT00000011526	ENSCHIG00000008363	-	2220.208647	814.3763184	1.386485864	0.003059418	0.248472901	TRUE
ENSCHIT00000021048	ENSCHIG00000014736	MXI1	0	0.565450945	-7.514698059	0.003041233	0.248472901	TRUE
ENSCHIT00000030055	ENSCHIG00000020249	NAPB	0.031090581	2.161856582	-5.808717482	0.003061096	0.248472901	TRUE
ENSCHIT00000036194	ENSCHIG00000023863	DHX35	2.183964072	0	9.582060788	0.00305841	0.248472901	TRUE
ENSCHIT00000032853	ENSCHIG00000021950	COL4A3BP	0.261653309	3.834494766	-3.841649208	0.003073328	0.249088393	TRUE
ENSCHIT00000000255	ENSCHIG00000000169	-	0	2.389998418	-9.507924033	0.003082454	0.24945061	TRUE
ENSCHIT00000017767	ENSCHIG00000012642	ABL2	0	1.913626196	-9.55271955	0.003114561	0.251289702	TRUE
ENSCHIT00000014054	ENSCHIG00000010169	DLG1	0	1.964753614	-9.496929405	0.003120726	0.251408498	TRUE
ENSCHIT00000023190	ENSCHIG00000016031	-	474.5888426	169.9980108	1.408410679	0.003135901	0.252164634	TRUE
ENSCHIT00000040450	ENSCHIG00000026423	FANCD2	99.2127354	31.02487615	1.587881621	0.003139526	0.252164634	TRUE
ENSCHIT00000022782	ENSCHIG00000015759	TRIM5	0.290868977	2.375534612	-3.101704515	0.003155119	0.252659501	TRUE
ENSCHIT00000017562	ENSCHIG00000012528	CDKN1C	1.612022941	10.22325898	-2.631575708	0.003188636	0.254582386	TRUE
ENSCHIT00000035871	ENSCHIG00000023656	CLPX	2.258136437	0	9.449971286	0.003216328	0.256030201	TRUE
ENSCHIT00000037225	ENSCHIG00000024505	MFSD12	2.09330896	0	9.520956743	0.003213826	0.256030201	TRUE
ENSCHIT00000015335	ENSCHIG00000011030	CPEB4	1.963198166	17.03668014	-3.207089576	0.003221257	0.256042139	TRUE
ENSCHIT00000021789	ENSCHIG00000015195	ESPL1	46.9821032	12.95257498	1.79606017	0.003238261	0.256632209	TRUE
ENSCHIT00000030592	ENSCHIG00000020583	TUFM	282.9107303	96.14586947	1.471872012	0.00323757	0.256632209	TRUE
ENSCHIT00000017310	ENSCHIG00000012361	H2AFX	304.4230729	105.1838429	1.446995873	0.003243557	0.256672231	TRUE
ENSCHIT00000022068	ENSCHIG00000015364	NFIC	0.527447927	0	7.436628179	0.003260724	0.257270635	TRUE
ENSCHIT00000036934	ENSCHIG00000024313	EPC2	0	2.274619184	-9.436661538	0.003260443	0.257270635	TRUE
ENSCHIT00000027442	ENSCHIG00000018506	MARK3	6.726907353	0.014607834	8.480757865	0.003293451	0.259470625	TRUE
ENSCHIT00000013033	ENSCHIG00000009431	NSD2	168.4488969	58.54624207	1.456933798	0.003351258	0.260121642	TRUE
ENSCHIT00000030769	ENSCHIG00000020656	MYO5A	0	2.241653689	-9.415636711	0.003334101	0.260121642	TRUE
ENSCHIT00000039749	ENSCHIG00000025986	PYGB	0	0.215759155	-6.238214195	0.00332275	0.260121642	TRUE
ENSCHIT00000024599	ENSCHIG00000016914	HIVEP1	0.829566388	0	8.187495358	0.003373701	0.26017766	TRUE
ENSCHIT00000027250	ENSCHIG00000018440	JADE3	36.10783723	1.662882605	4.547722141	0.003370861	0.26017766	TRUE
ENSCHIT00000024242	ENSCHIG00000016678	SLC2A9	0	1.227027248	-8.550267367	0.003384122	0.260485021	TRUE
ENSCHIT00000009504	ENSCHIG00000007023	-	836.9989826	302.9086249	1.387153458	0.003408796	0.261258102	TRUE
ENSCHIT00000038868	ENSCHIG00000025536	SEC24D	1.050867801	0.015545291	5.809596045	0.003421655	0.261495485	TRUE
ENSCHIT00000036856	ENSCHIG00000024293	MKKS	62.92097131	18.90110554	1.673546166	0.00345225	0.262336743	TRUE
ENSCHIT00000021299	ENSCHIG00000014893	-	0	2.150998577	-9.356187538	0.003507956	0.263401921	TRUE
ENSCHIT00000031321	ENSCHIG00000021009	TXNRD1	1.953205604	0	9.421118854	0.003497897	0.263401921	TRUE
ENSCHIT00000033646	ENSCHIG00000022410	SLC29A1	121.0891124	38.70976121	1.553989603	0.003510918	0.263401921	TRUE
ENSCHIT00000039715	ENSCHIG00000026004	TNRC6C	2.118033081	0	9.357718901	0.003500205	0.263401921	TRUE
ENSCHIT00000004002	ENSCHIG00000002571	POC1A	0.040269412	0.618607775	-3.954918556	0.003520379	0.263402993	TRUE
ENSCHIT00000038453	ENSCHIG00000025270	MCC	0	0.993332682	-8.515593123	0.003541478	0.264244573	TRUE
ENSCHIT00000031746	ENSCHIG00000021304	CYP4V2	29.34967369	91.39344182	-1.656409963	0.003547082	0.264294644	TRUE
ENSCHIT00000012110	ENSCHIG00000008731	CCDC18	2.604274139	0.022849207	6.658042059	0.003583821	0.265436776	TRUE
ENSCHIT00000013973	ENSCHIG00000010139	MYBL2	64.09279202	18.70858708	1.702556144	0.003611958	0.265436776	TRUE
ENSCHIT00000019344	ENSCHIG00000013681	-	144.3473909	46.72516667	1.578964474	0.003593278	0.265436776	TRUE
ENSCHIT00000030810	ENSCHIG00000020690	TRPC1	0	0.222867332	-6.371656055	0.003577433	0.265436776	TRUE
ENSCHIT00000032705	ENSCHIG00000021864	TKT	395.3004314	144.4877673	1.388612865	0.003610392	0.265436776	TRUE
ENSCHIT00000025761	ENSCHIG00000017548	CNKSR2	0.641889704	0	7.816090233	0.003621734	0.26579065	TRUE
ENSCHIT00000029239	ENSCHIG00000019713	ITM2C	8.181180864	1.056884023	2.880672999	0.003664945	0.268593849	TRUE
ENSCHIT00000025474	ENSCHIG00000017377	EML4	0	2.076826212	-9.305655952	0.003679572	0.268974932	TRUE
ENSCHIT00000017783	ENSCHIG00000012684	FOLR3	0.02191175	1.498796845	-5.716524282	0.00370779	0.269887829	TRUE
ENSCHIT00000031096	ENSCHIG00000020885	-	7.995451107	30.46980989	-1.99513791	0.003732196	0.27056145	TRUE
ENSCHIT00000036256	ENSCHIG00000023906	MAGED2	0	2.05210209	-9.288411454	0.003728812	0.27056145	TRUE
ENSCHIT00000013084	ENSCHIG00000009479	HIST1H2BD	421.2070661	153.9441452	1.378270345	0.003745654	0.27081115	TRUE
ENSCHIT00000013934	ENSCHIG00000010099	-	580.322667	216.1815538	1.357680622	0.00374575	0.27081115	TRUE
ENSCHIT00000019101	ENSCHIG00000013515	-	243.2621203	59.32848065	1.883095132	0.003763507	0.271728237	TRUE
ENSCHIT00000031066	ENSCHIG00000020855	HACD3	0.200409604	2.817993411	-3.800296353	0.003777485	0.2723704	TRUE
ENSCHIT00000031839	ENSCHIG00000021302	IGDCC4	0	0.337700588	-6.761453473	0.00380948	0.274112398	TRUE
ENSCHIT00000033482	ENSCHIG00000022314	FADS1	69.0342364	21.47885266	1.637905897	0.003816995	0.274112398	TRUE
ENSCHIT00000030655	ENSCHIG00000020633	F13A1	1.423017319	13.63973101	-3.144797026	0.00385049	0.275778452	TRUE
ENSCHIT00000030245	ENSCHIG00000020375	STEAP3	0.014607834	0.480770813	-4.748304924	0.00387532	0.276670981	TRUE
ENSCHIT00000040881	ENSCHIG00000026731	CSF1R	23.00234221	122.1289769	-2.332964598	0.003868805	0.276670981	TRUE
ENSCHIT00000023461	ENSCHIG00000016224	IL20RA	0.038394498	0.909126513	-4.389074757	0.003887063	0.276917032	TRUE
ENSCHIT00000002113	ENSCHIG00000000531	RPN2	80.13266723	24.25509322	1.666240639	0.003921544	0.278202954	TRUE
ENSCHIT00000026395	ENSCHIG00000017807	HSP90AB1	3342.087056	1185.487772	1.399945826	0.003942529	0.278250247	TRUE
ENSCHIT00000000629	ENSCHIG00000000425	EMILIN2	27.11928978	120.4054692	-2.079826919	0.004003547	0.280596316	TRUE
ENSCHIT00000022109	ENSCHIG00000015389	ETS2	16.87590165	59.20046402	-1.80742447	0.003987656	0.280596316	TRUE
ENSCHIT00000032218	ENSCHIG00000021562	FBL	554.3717911	196.2126644	1.409981852	0.004000132	0.280596316	TRUE
ENSCHIT00000031905	ENSCHIG00000021378	CHCHD10	0.568654796	0	7.49737402	0.004029101	0.281422443	TRUE
ENSCHIT00000037084	ENSCHIG00000024426	CBLB	0	1.599557775	-9.200710811	0.004027573	0.281422443	TRUE
ENSCHIT00000012351	ENSCHIG00000008960	-	122.7523551	42.20808007	1.470141886	0.004080832	0.284039553	TRUE
ENSCHIT00000015934	ENSCHIG00000011442	MCM5	594.7606106	208.3134725	1.412756339	0.004119414	0.284452973	TRUE
ENSCHIT00000016916	ENSCHIG00000012112	-	1586.850765	564.1711361	1.402954904	0.004100869	0.284452973	TRUE
ENSCHIT00000035820	ENSCHIG00000023648	MKS1	2.455929409	0.044760958	5.525508383	0.004115355	0.284452973	TRUE
ENSCHIT00000038372	ENSCHIG00000025215	TGM2	0	0.423627173	-7.321095152	0.004117936	0.284452973	TRUE
ENSCHIT00000015009	ENSCHIG00000010789	PTPRJ	1.697723014	0	9.219109696	0.004137968	0.285306774	TRUE
ENSCHIT00000029758	ENSCHIG00000019987	-	125.889548	40.27954687	1.540864222	0.004165405	0.286192101	TRUE
ENSCHIT00000035779	ENSCHIG00000023601	CDC25A	18.83396998	4.255773061	2.070042269	0.004175642	0.286192101	TRUE
ENSCHIT00000032840	ENSCHIG00000021902	KIF2C	93.74049457	30.80799427	1.528252061	0.004196415	0.286834847	TRUE
ENSCHIT00000039405	ENSCHIG00000025824	HDAC9	1.681240267	0	9.205052742	0.004204947	0.286834847	TRUE
ENSCHIT00000039703	ENSCHIG00000026004	TNRC6C	1.829584996	0	9.146904856	0.004206032	0.286834847	TRUE
ENSCHIT00000032686	ENSCHIG00000021786	TBC1D32	0	1.862550492	-9.148872379	0.004218966	0.287195225	TRUE
ENSCHIT00000030973	ENSCHIG00000020816	NFRKB	0.358479142	4.701775478	-3.777939451	0.004288318	0.290440034	TRUE
ENSCHIT00000014565	ENSCHIG00000010543	-	1243.470906	467.6388843	1.339858403	0.004361006	0.293139458	TRUE
ENSCHIT00000025075	ENSCHIG00000017168	SIRT5	2.74250258	0.062181163	5.447826589	0.004357931	0.293139458	TRUE
ENSCHIT00000017380	ENSCHIG00000012379	CDH17	0.008241374	0.703050925	-6.191974132	0.004369292	0.293328435	TRUE
ENSCHIT00000024571	ENSCHIG00000016895	TK1	115.5086103	37.35160323	1.527720223	0.004436272	0.296290445	TRUE
ENSCHIT00000012889	ENSCHIG00000009345	PRSS53	0	0.394411506	-7.232613258	0.004457515	0.296399793	TRUE
ENSCHIT00000013190	ENSCHIG00000009529	DAB2	0	1.763654005	-9.070333994	0.00446232	0.296399793	TRUE
ENSCHIT00000037915	ENSCHIG00000024933	-	1.607067902	0	9.140041581	0.004464836	0.296399793	TRUE
ENSCHIT00000019217	ENSCHIG00000013530	YEATS2	0	1.431567689	-9.134517573	0.00447519	0.296719522	TRUE
ENSCHIT00000036879	ENSCHIG00000024281	RECQL	0	1.755412631	-9.063592057	0.004483303	0.296889946	TRUE
ENSCHIT00000003934	ENSCHIG00000002577	-	248.8990433	90.41558049	1.376486598	0.004504775	0.297473111	TRUE
ENSCHIT00000013939	ENSCHIG00000010118	PRPF39	5.122487495	21.48104704	-2.110402491	0.004508767	0.297473111	TRUE
ENSCHIT00000031016	ENSCHIG00000020777	-	1.511910773	0	9.05316487	0.004500803	0.297473111	TRUE
ENSCHIT00000013910	ENSCHIG00000010101	-	0.250403824	0	6.456798301	0.004525328	0.297688482	TRUE
ENSCHIT00000035309	ENSCHIG00000023357	-	0	1.402352022	-9.104811602	0.004548919	0.298651009	TRUE
ENSCHIT00000021711	ENSCHIG00000015068	KMT2D	26.805531	6.54322795	1.952573136	0.004556081	0.298755142	TRUE
ENSCHIT00000000711	ENSCHIG00000000480	PLAU	16.86108761	70.32860606	-2.008674557	0.004566859	0.299095766	TRUE
ENSCHIT00000030959	ENSCHIG00000020777	-	0.833079235	0.015545291	5.525494588	0.00459147	0.300068986	TRUE
ENSCHIT00000021782	ENSCHIG00000015193	PRKCD	1.475391189	0	9.017965665	0.004604337	0.300448393	TRUE
ENSCHIT00000037375	ENSCHIG00000024618	KLHL25	1.557619659	0	9.095012565	0.004618133	0.300982061	TRUE
ENSCHIT00000024045	ENSCHIG00000016569	ASGR1	5.873492758	35.84677114	-2.54167885	0.00467551	0.301907721	TRUE
ENSCHIT00000036077	ENSCHIG00000023816	-	141.3527628	50.72975295	1.426058432	0.004695399	0.30248534	TRUE
ENSCHIT00000021937	ENSCHIG00000015239	RPS6KA1	18.82853051	4.257410994	2.041390967	0.004791158	0.305931713	TRUE
ENSCHIT00000036316	ENSCHIG00000023930	SAMM50	0.404919274	0.015545291	4.484448684	0.004828953	0.307611776	TRUE
ENSCHIT00000019486	ENSCHIG00000013732	RBBP6	1.598826528	0	8.952822048	0.004872543	0.308919202	TRUE
ENSCHIT00000031040	ENSCHIG00000020863	-	1.598826528	0	8.952822057	0.004872112	0.308919202	TRUE
ENSCHIT00000009114	ENSCHIG00000006751	KIRREL2	1.889067043	0.224937986	3.033110255	0.004895062	0.309485792	TRUE
ENSCHIT00000035925	ENSCHIG00000023698	SESN2	0.023786664	0.48170827	-4.284606451	0.004894623	0.309485792	TRUE
ENSCHIT00000013166	ENSCHIG00000009534	TRIM27	25.25576123	5.370501199	2.138537629	0.00495605	0.31236524	TRUE
ENSCHIT00000012763	ENSCHIG00000009229	ALDH18A1	159.040474	49.74831787	1.556305641	0.004976034	0.312707196	TRUE
ENSCHIT00000014930	ENSCHIG00000010749	PXN	0	1.598826528	-8.92911632	0.00497915	0.312707196	TRUE
ENSCHIT00000027222	ENSCHIG00000018422	FASN	88.22517132	29.49049782	1.540889944	0.00496748	0.312707196	TRUE
ENSCHIT00000013567	ENSCHIG00000009784	ADAMTS7	0.023786664	1.060942847	-5.561779744	0.004991923	0.312786325	TRUE
ENSCHIT00000011589	ENSCHIG00000008072	PARP10	1.565861033	0	8.922834695	0.005003273	0.313131229	TRUE
ENSCHIT00000024050	ENSCHIG00000016501	-	0	1.278185436	-8.971259829	0.005031432	0.313939169	TRUE
ENSCHIT00000004932	ENSCHIG00000003384	CHI3L1	32.54075343	116.0607176	-1.811902408	0.005060287	0.314632653	TRUE
ENSCHIT00000016299	ENSCHIG00000011680	-	1.549378285	0	8.90760412	0.005064272	0.314632653	TRUE
ENSCHIT00000030103	ENSCHIG00000020250	TRAP1	159.9306347	54.64955567	1.458003143	0.005074247	0.314632653	TRUE
ENSCHIT00000020988	ENSCHIG00000014711	DNPH1	0	1.29279327	-8.894112144	0.005122665	0.317267683	TRUE
ENSCHIT00000032664	ENSCHIG00000021786	TBC1D32	1.51641279	0	8.876652223	0.005140869	0.317355032	TRUE
ENSCHIT00000040949	ENSCHIG00000026777	IL12RB2	33.29206961	6.884915348	2.169282768	0.005148114	0.317355032	TRUE
ENSCHIT00000031438	ENSCHIG00000021083	PCCB	31.74579175	8.511865589	1.874027906	0.005185893	0.318605323	TRUE
ENSCHIT00000039403	ENSCHIG00000025851	-	0	1.524654163	-8.860760274	0.005224322	0.320089733	TRUE
ENSCHIT00000018387	ENSCHIG00000013065	PMPCA	142.7601752	50.0192122	1.425970986	0.005437271	0.329887781	TRUE
ENSCHIT00000010856	ENSCHIG00000007913	-	0	1.219754102	-8.810392823	0.005450601	0.329949209	TRUE
ENSCHIT00000028788	ENSCHIG00000019417	SAP130	0	1.458723173	-8.797154901	0.005508091	0.33267752	TRUE
ENSCHIT00000030921	ENSCHIG00000020798	RARRES1	2.367839215	24.30671619	-3.216689191	0.005517861	0.332892313	TRUE
ENSCHIT00000024027	ENSCHIG00000016554	CENPS	0.032028038	2.140985073	-6.180902982	0.005552418	0.333849278	TRUE
ENSCHIT00000026644	ENSCHIG00000018094	MCM4	222.7596737	78.51310083	1.404376065	0.00556102	0.333991618	TRUE
ENSCHIT00000035158	ENSCHIG00000023278	TOMM40	260.6901016	92.53953684	1.396905447	0.005576764	0.334187913	TRUE
ENSCHIT00000018360	ENSCHIG00000013035	SLC22A23	0	1.442240425	-8.780804946	0.005603761	0.335137301	TRUE
ENSCHIT00000033054	ENSCHIG00000022073	SLCO5A1	0	0.379803673	-7.157397221	0.005708674	0.337934606	TRUE
ENSCHIT00000037800	ENSCHIG00000024873	ASRGL1	2.884120141	13.27716164	-2.202634729	0.005707099	0.337934606	TRUE
ENSCHIT00000021733	ENSCHIG00000015154	MAMDC2	0	0.194589122	-6.148098643	0.005727701	0.338313266	TRUE
ENSCHIT00000036349	ENSCHIG00000023989	-	0.059368791	1.40212551	-4.348388384	0.005749364	0.339218788	TRUE
ENSCHIT00000021507	ENSCHIG00000015012	-	0.420310067	0	7.163401084	0.005778826	0.33974092	TRUE
ENSCHIT00000039955	ENSCHIG00000026121	PPFIBP1	0	1.132107101	-8.796464146	0.00578358	0.33974092	TRUE
ENSCHIT00000027469	ENSCHIG00000018588	UHRF1	325.9614907	122.8945442	1.322483117	0.005825289	0.340696748	TRUE
ENSCHIT00000019728	ENSCHIG00000013901	CTSC	102.6437819	307.5263263	-1.563325559	0.005833528	0.340806543	TRUE
ENSCHIT00000038875	ENSCHIG00000025553	NSD3	0.134478613	1.424541996	-3.385212547	0.005915218	0.344452159	TRUE
ENSCHIT00000039869	ENSCHIG00000026050	APAF1	0.015545291	1.242572538	-5.938797927	0.005930344	0.344958009	TRUE
ENSCHIT00000035522	ENSCHIG00000023479	C1R	1.725723	8.886621268	-2.401838586	0.005983556	0.346923221	TRUE
ENSCHIT00000012266	ENSCHIG00000001102	-	1.335102565	0	8.693415331	0.005998892	0.347061149	TRUE
ENSCHIT00000014649	ENSCHIG00000010530	-	0.008241374	0.694809551	-6.090198553	0.006065531	0.347152133	TRUE
ENSCHIT00000016133	ENSCHIG00000011574	CTSK	7.939295996	62.77285438	-2.840237012	0.006009051	0.347152133	TRUE
ENSCHIT00000025946	ENSCHIG00000017697	GMDS	0.343129591	2.710701053	-2.995931359	0.006015686	0.347152133	TRUE
ENSCHIT00000026532	ENSCHIG00000018041	ATP5MC3	474.8307804	179.2100319	1.322219584	0.006024755	0.347152133	TRUE
ENSCHIT00000030381	ENSCHIG00000020429	CEP135	0	1.124803184	-8.693746843	0.006037262	0.347152133	TRUE
ENSCHIT00000037183	ENSCHIG00000024387	DIP2C	0.008241374	0.952321552	-6.688012034	0.00608829	0.347152133	TRUE
ENSCHIT00000035932	ENSCHIG00000023736	FGL2	2.503646765	19.60252965	-2.864942337	0.006135529	0.348153887	TRUE
ENSCHIT00000041566	ENSCHIG00000027136	MCM7	681.5271929	256.4881214	1.323411071	0.006181945	0.34972051	TRUE
ENSCHIT00000010558	ENSCHIG00000007655	-	1061.86898	407.2919823	1.297950262	0.006222672	0.351086453	TRUE
ENSCHIT00000019883	ENSCHIG00000014010	-	1.875901402	12.2556437	-2.622053212	0.006244431	0.351769616	TRUE
ENSCHIT00000036928	ENSCHIG00000024313	EPC2	0	1.095587517	-8.655872075	0.006257092	0.35179608	TRUE
ENSCHIT00000034077	ENSCHIG00000022629	PRDX4	45.75457122	12.11338657	1.79545964	0.006477232	0.359963441	TRUE
ENSCHIT00000018948	ENSCHIG00000013417	SFMBT2	3.767141884	0.095146658	5.341510238	0.006521553	0.361075861	TRUE
ENSCHIT00000036247	ENSCHIG00000023867	GPHN	0	1.029852266	-8.660146674	0.006529934	0.361075861	TRUE
ENSCHIT00000040190	ENSCHIG00000026324	-	5.441923377	0.043823501	6.550162108	0.006530949	0.361075861	TRUE
ENSCHIT00000016430	ENSCHIG00000011652	MYO9B	23.38368167	4.930545776	2.214579467	0.006547765	0.361259978	TRUE
ENSCHIT00000037130	ENSCHIG00000024461	LGMN	249.4378849	928.6917117	-1.848296192	0.006562285	0.361688551	TRUE
ENSCHIT00000000973	ENSCHIG00000000536	HEBP1	27.5301631	104.1170514	-1.894493179	0.006646699	0.363026012	TRUE
ENSCHIT00000015722	ENSCHIG00000011283	ULK2	0	1.2609302	-8.587551416	0.006601565	0.363026012	TRUE
ENSCHIT00000026681	ENSCHIG00000018089	SEMA6A	0.189901836	4.210394113	-4.360789496	0.006638403	0.363026012	TRUE
ENSCHIT00000033179	ENSCHIG00000022134	PSD3	0.338638045	3.561241734	-3.437653096	0.006607944	0.363026012	TRUE
ENSCHIT00000034558	ENSCHIG00000022923	RANBP1	347.0420301	126.2431993	1.358165355	0.006647537	0.363026012	TRUE
ENSCHIT00000000096	ENSCHIG00000000075	TYMS	166.8671809	63.48004341	1.339812519	0.006698375	0.363210573	TRUE
ENSCHIT00000029534	ENSCHIG00000019872	-	0	0.584313342	-7.843304285	0.00669642	0.363210573	TRUE
ENSCHIT00000016294	ENSCHIG00000011665	CCT3	975.4849858	381.6140904	1.28178845	0.006766873	0.364758589	TRUE
ENSCHIT00000017523	ENSCHIG00000012490	VOPP1	0	1.000636599	-8.618710124	0.006761058	0.364758589	TRUE
ENSCHIT00000035406	ENSCHIG00000023399	PRDM2	1.206083726	0.008241374	6.8827426	0.006766552	0.364758589	TRUE
ENSCHIT00000032384	ENSCHIG00000021669	MRE11	0	0.993332682	-8.608161849	0.006804029	0.364877104	TRUE
ENSCHIT00000030828	ENSCHIG00000020736	LMO1	0.200409604	0	6.122429843	0.006818652	0.364930723	TRUE
ENSCHIT00000014126	ENSCHIG00000010212	HNMT	4.308929891	22.22886939	-2.349138573	0.006834525	0.365415158	TRUE
ENSCHIT00000028084	ENSCHIG00000018938	-	1.059067933	0	8.540893085	0.006910074	0.36809519	TRUE
ENSCHIT00000026224	ENSCHIG00000017821	RGL1	3.213692611	19.21947041	-2.494138757	0.006951509	0.36945753	TRUE
ENSCHIT00000030640	ENSCHIG00000020468	-	1.096102723	0	8.588870648	0.006946532	0.36945753	TRUE
ENSCHIT00000034616	ENSCHIG00000022911	L3MBTL3	2.87294267	0.218571526	3.742359264	0.006999116	0.370616642	TRUE
ENSCHIT00000021449	ENSCHIG00000014991	WRN	0	1.000636599	-8.525425481	0.007016912	0.371092822	TRUE
ENSCHIT00000027763	ENSCHIG00000018755	AP3B1	1.186757835	0	8.523985468	0.007027875	0.371306071	TRUE
ENSCHIT00000015902	ENSCHIG00000011430	CENPW	83.11475751	28.78558181	1.440842076	0.007066181	0.371862962	TRUE
ENSCHIT00000026044	ENSCHIG00000017393	SYNE2	0.211813587	11.05914076	-5.487831772	0.007055295	0.371862962	TRUE
ENSCHIT00000036999	ENSCHIG00000024375	NAPEPLD	1.924731654	0.061243705	4.918814653	0.007059548	0.371862962	TRUE
ENSCHIT00000024175	ENSCHIG00000016645	AACS	89.37412188	31.72599062	1.419704017	0.007110005	0.372987002	TRUE
ENSCHIT00000041674	ENSCHIG00000027196	DNAJC6	0	1.194999209	-8.51032158	0.007122351	0.372987002	TRUE
ENSCHIT00000015689	ENSCHIG00000011277	ZNF593	66.33589837	20.87334834	1.570822334	0.007235849	0.376355494	TRUE
ENSCHIT00000003544	ENSCHIG00000001482	MTHFD1	232.8023007	90.96979306	1.294275289	0.007259569	0.376857465	TRUE
ENSCHIT00000020133	ENSCHIG00000014141	-	0.014607834	0.875419301	-5.529232938	0.007307034	0.378221963	TRUE
ENSCHIT00000017469	ENSCHIG00000012478	CDT1	55.49573109	16.66479837	1.630514612	0.007392718	0.38155115	TRUE
ENSCHIT00000014002	ENSCHIG00000010144	SMC6	1.129068218	0	8.452319569	0.007472766	0.384571055	TRUE
ENSCHIT00000027429	ENSCHIG00000018551	H2AFZ	653.8079182	253.5067014	1.275374414	0.007545804	0.387476309	TRUE
ENSCHIT00000041771	ENSCHIG00000027255	FARP2	0	1.137309592	-8.439178546	0.007558149	0.387476309	TRUE
ENSCHIT00000000933	ENSCHIG00000000516	MRPL4	100.0747534	33.63125171	1.475989947	0.007567802	0.387600248	TRUE
ENSCHIT00000003979	ENSCHIG00000002571	POC1A	57.21078136	18.47966228	1.56588582	0.007619372	0.388754896	TRUE
ENSCHIT00000016138	ENSCHIG00000011578	EEF1D	552.4735027	218.8568685	1.26599678	0.007617778	0.388754896	TRUE
ENSCHIT00000023304	ENSCHIG00000016092	NRP2	5.331797706	22.24101509	-2.052614878	0.007607704	0.388754896	TRUE
ENSCHIT00000029952	ENSCHIG00000020188	-	1.104344097	0	8.420482222	0.007655388	0.390058443	TRUE
ENSCHIT00000036862	ENSCHIG00000024293	MKKS	0.971420932	0	8.416658836	0.007659483	0.390058443	TRUE
ENSCHIT00000033162	ENSCHIG00000022134	PSD3	6.646935448	27.55460964	-2.04836391	0.007694723	0.391109501	TRUE
ENSCHIT00000019314	ENSCHIG00000013642	USP53	0	0.211071869	-6.234538402	0.007739144	0.391510049	TRUE
ENSCHIT00000030401	ENSCHIG00000020469	ZC3H7B	0.053939789	2.549066956	-5.581570653	0.007739112	0.391510049	TRUE
ENSCHIT00000035182	ENSCHIG00000023266	NTRK1	0	1.112585471	-8.407582435	0.007736056	0.391510049	TRUE
ENSCHIT00000029110	ENSCHIG00000019641	N4BP1	0	1.104344097	-8.396894541	0.007803909	0.39441398	TRUE
ENSCHIT00000001406	ENSCHIG00000000946	HIST1H1B	1508.400579	612.7241928	1.232810898	0.007832867	0.395346273	TRUE
ENSCHIT00000016812	ENSCHIG00000012048	ILF2	218.1102067	85.17791997	1.280486663	0.007837115	0.395346273	TRUE
ENSCHIT00000000685	ENSCHIG00000000464	DSEL	6.652024684	1.256510668	2.301974232	0.007929327	0.397007322	TRUE
ENSCHIT00000004171	ENSCHIG00000002022	KDM5A	0.988964863	0	8.44078159	0.007928914	0.397007322	TRUE
ENSCHIT00000008892	ENSCHIG00000006417	MYL6B	6.705263997	1.266431216	2.311917981	0.007975327	0.398565472	TRUE
ENSCHIT00000000416	ENSCHIG00000000279	NXT2	0.023786664	1.43438006	-5.90805387	0.007983208	0.398587495	TRUE
ENSCHIT00000012860	ENSCHIG00000009348	EXT1	0	0.898381764	-8.370354325	0.008012954	0.399101825	TRUE
ENSCHIT00000040892	ENSCHIG00000026742	CDCA8	78.58357828	27.69116873	1.426032605	0.008015858	0.399101825	TRUE
ENSCHIT00000040936	ENSCHIG00000026770	PPM1E	0	0.898381764	-8.370354325	0.008012789	0.399101825	TRUE
ENSCHIT00000038107	ENSCHIG00000025050	-	1.063137227	0	8.36580599	0.008037737	0.399448686	TRUE
ENSCHIT00000034059	ENSCHIG00000022639	-	0.218375786	0	6.260432605	0.008067323	0.399568638	TRUE
ENSCHIT00000038560	ENSCHIG00000025353	TBXAS1	4.580699488	23.41794534	-2.290718355	0.008083685	0.399568638	TRUE
ENSCHIT00000035507	ENSCHIG00000023481	-	118.7278347	42.42015093	1.40692838	0.008103774	0.399763776	TRUE
ENSCHIT00000005179	ENSCHIG00000003690	ASGR2	1.317012656	8.21416666	-2.595115039	0.008267732	0.403202986	TRUE
ENSCHIT00000013436	ENSCHIG00000009648	-	0	0.876470013	-8.334839603	0.008271332	0.403202986	TRUE
ENSCHIT00000014022	ENSCHIG00000010163	-	18.62605089	1.095237279	4.012313107	0.008236254	0.403202986	TRUE
ENSCHIT00000019964	ENSCHIG00000013990	TRIM37	0.007303917	0.384686698	-5.22825215	0.008228719	0.403202986	TRUE
ENSCHIT00000028623	ENSCHIG00000019319	RC3H2	0	1.063137227	-8.342231844	0.00823886	0.403202986	TRUE
ENSCHIT00000037136	ENSCHIG00000024453	AURKA	57.51456852	19.13810674	1.514016189	0.008251123	0.403202986	TRUE
ENSCHIT00000040449	ENSCHIG00000026493	-	0	1.054895854	-8.331046729	0.008315688	0.404261654	TRUE
ENSCHIT00000022630	ENSCHIG00000015691	FANK1	2.760386278	0.310710073	3.079523809	0.008332709	0.404721889	TRUE
ENSCHIT00000014822	ENSCHIG00000010724	ELMOD2	0.947757993	0	8.379513891	0.00836478	0.405633526	TRUE
ENSCHIT00000015454	ENSCHIG00000011122	TP73	0.049448243	2.19847895	-5.643622004	0.00842038	0.407134473	TRUE
ENSCHIT00000026332	ENSCHIG00000017892	-	0.898381764	0	8.304276813	0.00843609	0.407159121	TRUE
ENSCHIT00000040212	ENSCHIG00000026338	IMMT	176.4853893	68.57488179	1.35044305	0.008429025	0.407159121	TRUE
ENSCHIT00000018813	ENSCHIG00000013331	PLCL1	0	1.038413106	-8.308413307	0.008460775	0.407616086	TRUE
ENSCHIT00000032178	ENSCHIG00000021547	LPP	0.038394498	0.76867292	-4.144617516	0.008526624	0.408991889	TRUE
ENSCHIT00000035163	ENSCHIG00000023279	BLK	0.101513118	2.3641411	-4.338812335	0.008542772	0.408991889	TRUE
ENSCHIT00000030704	ENSCHIG00000020623	PPFIBP2	0	1.021930358	-8.285419522	0.008598237	0.411215553	TRUE
ENSCHIT00000013262	ENSCHIG00000009663	-	652.1499321	1616.617284	-1.393505304	0.008652946	0.41279099	TRUE
ENSCHIT00000011131	ENSCHIG00000007984	-	630.7230366	253.2801988	1.240399093	0.008662242	0.412866797	TRUE
ENSCHIT00000011900	ENSCHIG00000008631	STARD9	0.869166097	0	8.256753778	0.008717486	0.413659778	TRUE
ENSCHIT00000029785	ENSCHIG00000020076	CD84	27.28106791	87.85867604	-1.670886948	0.008748007	0.414740706	TRUE
ENSCHIT00000017375	ENSCHIG00000012405	PHB	382.82902	148.9582888	1.273599565	0.008762501	0.415060552	TRUE
ENSCHIT00000025439	ENSCHIG00000017381	IQCE	0	0.832646513	-8.261074645	0.008779949	0.415152899	TRUE
ENSCHIT00000035368	ENSCHIG00000023401	-	0	0.40901934	-7.245444171	0.008777399	0.415152899	TRUE
ENSCHIT00000016687	ENSCHIG00000011945	ADAP2	1.606707194	13.06302011	-2.930706834	0.008808916	0.415788619	TRUE
ENSCHIT00000013469	ENSCHIG00000009780	CDC14B	3.095037513	12.81500577	-2.14492048	0.0088456	0.416250537	TRUE
ENSCHIT00000038700	ENSCHIG00000025428	-	32.40412168	129.1069682	-1.923358928	0.008836621	0.416250537	TRUE
ENSCHIT00000021469	ENSCHIG00000014997	-	88.77032879	29.23743548	1.48720724	0.008886837	0.417260749	TRUE
ENSCHIT00000000063	ENSCHIG00000000058	-	0	0.980723489	-8.226277861	0.00889945	0.417487055	TRUE
ENSCHIT00000000094	ENSCHIG00000000075	TYMS	0.606111837	0.032028038	4.114480042	0.008927938	0.417907778	TRUE
ENSCHIT00000013349	ENSCHIG00000009706	POLD2	64.75500725	20.0559689	1.573571788	0.00893182	0.417907778	TRUE
ENSCHIT00000025978	ENSCHIG00000017707	FOXP1	0	0.317663752	-6.642538113	0.008920892	0.417907778	TRUE
ENSCHIT00000021166	ENSCHIG00000014642	ACACA	76.98995424	27.25496314	1.420018567	0.008949567	0.418252283	TRUE
ENSCHIT00000014327	ENSCHIG00000010398	TMEM144	0	0.321959558	-6.779574256	0.008986085	0.419348027	TRUE
ENSCHIT00000025050	ENSCHIG00000017171	PHB2	233.0767301	89.4750138	1.3014886	0.009064066	0.420874099	TRUE
ENSCHIT00000037159	ENSCHIG00000024484	SSPN	0.329654954	0	6.785329638	0.009071557	0.420874099	TRUE
ENSCHIT00000024563	ENSCHIG00000016866	EPAS1	0.030153124	1.639827187	-5.696958441	0.009121117	0.422338445	TRUE
ENSCHIT00000004144	ENSCHIG00000003017	-	21.26734807	71.60682163	-1.733042307	0.00913022	0.4223949	TRUE
ENSCHIT00000004439	ENSCHIG00000003188	-	155.1452292	57.47065997	1.339341891	0.009184002	0.42247442	TRUE
ENSCHIT00000016286	ENSCHIG00000011670	SSRP1	579.2487994	228.2749651	1.253664421	0.009187141	0.42247442	TRUE
ENSCHIT00000025384	ENSCHIG00000017273	SLK	0	0.482995964	-7.565250874	0.009177969	0.42247442	TRUE
ENSCHIT00000026324	ENSCHIG00000017898	MIER1	0.098700746	1.750333866	-3.975457865	0.009171571	0.42247442	TRUE
ENSCHIT00000033391	ENSCHIG00000022226	DROSHA	2.323582993	0.044760958	5.552073778	0.009233271	0.422781199	TRUE
ENSCHIT00000036774	ENSCHIG00000024239	PLXDC1	0.103388032	1.581014844	-3.80473038	0.009257105	0.423407808	TRUE
ENSCHIT00000012625	ENSCHIG00000009104	-	558.2613385	217.371257	1.266642944	0.00931448	0.424135093	TRUE
ENSCHIT00000021239	ENSCHIG00000014851	MRPL11	7.54904674	1.429734017	2.276044123	0.009315243	0.424135093	TRUE
ENSCHIT00000032342	ENSCHIG00000021507	NFXL1	0.931275246	0	8.175463791	0.009327075	0.42417604	TRUE
ENSCHIT00000031291	ENSCHIG00000020991	IL18	0	0.788823012	-8.183333856	0.009383943	0.426400326	TRUE
ENSCHIT00000036410	ENSCHIG00000023965	SPAG5	73.97696976	26.4051334	1.412333702	0.009408406	0.426787919	TRUE
ENSCHIT00000023169	ENSCHIG00000015999	-	1688.323119	693.1453677	1.212476889	0.009427404	0.427099012	TRUE
ENSCHIT00000019316	ENSCHIG00000013568	-	0.032028038	0.572754862	-4.029619807	0.00944794	0.427495335	TRUE
ENSCHIT00000000286	ENSCHIG00000000189	-	0	0.752303428	-8.208135067	0.009519518	0.428705787	TRUE
ENSCHIT00000012275	ENSCHIG00000008917	NMRK2	2.231145921	0.231304445	3.169275849	0.009503859	0.428705787	TRUE
ENSCHIT00000023318	ENSCHIG00000016119	MKL1	2.594034124	12.3759675	-2.264790249	0.009526929	0.428705787	TRUE
ENSCHIT00000014395	ENSCHIG00000010358	-	0.906551124	0	8.136799266	0.009657365	0.431864773	TRUE
ENSCHIT00000038529	ENSCHIG00000025297	KPNA5	0	0.157132081	-5.861392457	0.009654913	0.431864773	TRUE
ENSCHIT00000019835	ENSCHIG00000013984	POLR3H	29.99269723	8.656995997	1.705230478	0.009717818	0.432539388	TRUE
ENSCHIT00000000159	ENSCHIG00000000110	MSS51	0.32141358	0	6.764598932	0.009971814	0.436129992	TRUE
ENSCHIT00000012227	ENSCHIG00000008891	PDLIM5	0	0.906551124	-8.113293516	0.009932602	0.436129992	TRUE
ENSCHIT00000026050	ENSCHIG00000017736	CCNA2	120.0750516	46.30010713	1.295463046	0.009911011	0.436129992	TRUE
ENSCHIT00000029151	ENSCHIG00000019665	-	90.55381278	33.85408827	1.349349867	0.009970311	0.436129992	TRUE
ENSCHIT00000030393	ENSCHIG00000020367	PPP6R3	9.511111708	1.148631091	2.91879233	0.009945892	0.436129992	TRUE
ENSCHIT00000037585	ENSCHIG00000024742	CCNE1	69.40195656	24.94063099	1.404561342	0.009945209	0.436129992	TRUE
ENSCHIT00000039026	ENSCHIG00000025610	TUBB	776.7629014	298.3532171	1.289363423	0.009939269	0.436129992	TRUE
ENSCHIT00000024872	ENSCHIG00000017075	GPRC5B	0	0.306414267	-6.707310757	0.009997784	0.436877073	TRUE
ENSCHIT00000013786	ENSCHIG00000009997	RIN2	7.971880483	29.2181207	-1.85570126	0.010096337	0.440465042	TRUE
ENSCHIT00000031981	ENSCHIG00000021439	APOBR	0	0.559475965	-7.425027421	0.01010905	0.440639444	TRUE
ENSCHIT00000039592	ENSCHIG00000025956	EMP1	2.376585324	0.085967827	4.801869214	0.010136227	0.440769542	TRUE
ENSCHIT00000012926	ENSCHIG00000009413	IPO4	107.1431013	38.75413069	1.381390066	0.010212675	0.441584873	TRUE
ENSCHIT00000022586	ENSCHIG00000015626	NCAPD2	146.4262465	57.59223087	1.271653079	0.010189759	0.441584873	TRUE
ENSCHIT00000022602	ENSCHIG00000015683	E2F1	27.06260045	7.545976445	1.746804374	0.010178916	0.441584873	TRUE
ENSCHIT00000033889	ENSCHIG00000022491	PIP5K1C	0	0.890068376	-8.08693684	0.010202877	0.441584873	TRUE
ENSCHIT00000034374	ENSCHIG00000022814	DENND4C	0.281690146	1.945303997	-2.911671538	0.01021	0.441584873	TRUE
ENSCHIT00000036323	ENSCHIG00000023958	MVK	60.99880458	21.47400041	1.442426277	0.010191422	0.441584873	TRUE
ENSCHIT00000030044	ENSCHIG00000020254	LIPA	39.13308003	134.1127377	-1.711695416	0.010240667	0.442433355	TRUE
ENSCHIT00000013545	ENSCHIG00000009839	-	0	0.372499756	-7.11192543	0.010282272	0.442710525	TRUE
ENSCHIT00000024731	ENSCHIG00000016998	-	34.71819783	10.56566715	1.630648367	0.010301239	0.442911941	TRUE
ENSCHIT00000000060	ENSCHIG00000000055	TMLHE	0.79117189	0	8.119621926	0.010324468	0.443199305	TRUE
ENSCHIT00000021584	ENSCHIG00000015066	CDC45	41.69878551	12.87429208	1.599019211	0.010395162	0.444725908	TRUE
ENSCHIT00000041081	ENSCHIG00000026853	SLC25A3	810.5544852	334.3109473	1.219108156	0.010485546	0.447246937	TRUE
ENSCHIT00000039584	ENSCHIG00000025956	EMP1	92.66031431	281.9839769	-1.612032503	0.010500484	0.447527796	TRUE
ENSCHIT00000041218	ENSCHIG00000026944	RCC1	102.342284	38.47892026	1.331051198	0.010585882	0.450093228	TRUE
ENSCHIT00000009506	ENSCHIG00000007023	-	0.840620133	0	8.02832147	0.010663917	0.450568176	TRUE
ENSCHIT00000010555	ENSCHIG00000007701	CLEC6A	6.006724919	23.01867046	-1.993623138	0.010705385	0.450568176	TRUE
ENSCHIT00000012815	ENSCHIG00000009302	CDC6	64.54355374	22.35745487	1.437181192	0.010666037	0.450568176	TRUE
ENSCHIT00000021067	ENSCHIG00000014648	RPS6KC1	0	0.848861507	-8.018860947	0.010706387	0.450568176	TRUE
ENSCHIT00000028430	ENSCHIG00000019167	PTPN3	0.178302114	0	5.971840437	0.010701979	0.450568176	TRUE
ENSCHIT00000031633	ENSCHIG00000021227	CAT	0.014607834	1.056575028	-5.714985945	0.01069879	0.450568176	TRUE
ENSCHIT00000036915	ENSCHIG00000024323	DTYMK	69.51072252	23.8691699	1.443102051	0.010662121	0.450568176	TRUE
ENSCHIT00000039959	ENSCHIG00000025774	DST	0.008241374	0.467296176	-5.429028424	0.010650561	0.450568176	TRUE
ENSCHIT00000041432	ENSCHIG00000027061	SLC12A2	0.840620133	0	8.028321454	0.010664778	0.450568176	TRUE
ENSCHIT00000030698	ENSCHIG00000020667	-	4.076039226	0.607554029	2.59195969	0.010736539	0.451401334	TRUE
ENSCHIT00000003507	ENSCHIG00000001851	KIF23	0.832378759	0	8.014169039	0.010838549	0.453305414	TRUE
ENSCHIT00000020204	ENSCHIG00000014134	MTO1	3.939077538	0.266886572	3.850057094	0.010839052	0.453305414	TRUE
ENSCHIT00000039123	ENSCHIG00000025670	SLC7A2	0	0.144399161	-5.699800356	0.01080448	0.453305414	TRUE
ENSCHIT00000040978	ENSCHIG00000026794	EEF1B2	1392.705287	575.8270704	1.211393129	0.010828218	0.453305414	TRUE
ENSCHIT00000014143	ENSCHIG00000010279	HPDL	34.34376162	8.873568882	1.831326098	0.010951048	0.454493567	TRUE
ENSCHIT00000021086	ENSCHIG00000014759	-	81.01492824	28.90304217	1.405292692	0.01091987	0.454493567	TRUE
ENSCHIT00000041592	ENSCHIG00000027153	ZFYVE9	0	0.671960344	-8.045661904	0.010923348	0.454493567	TRUE
ENSCHIT00000013862	ENSCHIG00000010068	IRGQ	3.997364845	0.5731051	2.785848495	0.010983537	0.455254596	TRUE
ENSCHIT00000031454	ENSCHIG00000021083	PCCB	0	0.832378759	-7.990704301	0.010996091	0.455254596	TRUE
ENSCHIT00000028749	ENSCHIG00000019385	NSUN2	188.3689463	71.43165926	1.300452349	0.011157654	0.45945351	TRUE
ENSCHIT00000038464	ENSCHIG00000025291	EHD4	6.777355237	25.06124413	-1.876487157	0.011250571	0.46185963	TRUE
ENSCHIT00000021602	ENSCHIG00000015087	-	37.96989282	114.4712219	-1.662202631	0.011325947	0.464597982	TRUE
ENSCHIT00000026914	ENSCHIG00000018177	PGAP1	0.708479928	0	7.963046239	0.011365165	0.465273195	TRUE
ENSCHIT00000033830	ENSCHIG00000022487	-	2416.600702	1008.203747	1.199371755	0.01141149	0.466677663	TRUE
ENSCHIT00000032897	ENSCHIG00000021973	ARRDC4	5.480801668	21.9252878	-2.01318336	0.011423963	0.466715458	TRUE
ENSCHIT00000036051	ENSCHIG00000023795	TBC1D8	0.79117189	0	7.941248623	0.011504642	0.468698256	TRUE
ENSCHIT00000015666	ENSCHIG00000011202	COQ3	0	0.650048593	-7.997980719	0.011521082	0.469011355	TRUE
ENSCHIT00000014853	ENSCHIG00000010723	-	895.9885423	373.4253594	1.187941091	0.011594814	0.469870619	TRUE
ENSCHIT00000023454	ENSCHIG00000016187	BPI	0.23317936	1.469653191	-2.701233684	0.011593959	0.469870619	TRUE
ENSCHIT00000038075	ENSCHIG00000025058	TOM1L2	1.185820378	0.038394498	4.691105554	0.011594104	0.469870619	TRUE
ENSCHIT00000018869	ENSCHIG00000013360	LMNB2	93.19021838	34.12623888	1.355430758	0.011609583	0.470113521	TRUE
ENSCHIT00000017064	ENSCHIG00000012198	OSCP1	0.780664123	0.071359993	3.416074344	0.011659368	0.47141685	TRUE
ENSCHIT00000033555	ENSCHIG00000022312	NLRC3	0.352112682	3.652566551	-3.235349421	0.011698092	0.471914065	TRUE
ENSCHIT00000018752	ENSCHIG00000013261	GOT2	153.498263	58.31327875	1.306174619	0.011760921	0.474091658	TRUE
ENSCHIT00000015512	ENSCHIG00000011105	APLP2	28.69034348	73.54733363	-1.420134505	0.011815373	0.47553914	TRUE
ENSCHIT00000027348	ENSCHIG00000018475	NARS2	1.955657267	0.216696612	3.189604341	0.011832335	0.47553914	TRUE
ENSCHIT00000032376	ENSCHIG00000021669	MRE11	0	0.63544076	-7.965296164	0.011902198	0.477272794	TRUE
ENSCHIT00000014912	ENSCHIG00000010716	ABCC1	0.766447769	0	7.89566116	0.011918795	0.477580845	TRUE
ENSCHIT00000037680	ENSCHIG00000024802	CCPG1	30.89872204	84.24605879	-1.476572765	0.0119518	0.478188042	TRUE
ENSCHIT00000015477	ENSCHIG00000011122	TP73	1.200428212	0.039331955	4.71111191	0.011996312	0.479253097	TRUE
ENSCHIT00000018849	ENSCHIG00000013332	AMPD3	0	0.401014948	-6.967086346	0.012084069	0.480197789	TRUE
ENSCHIT00000019753	ENSCHIG00000013915	ZNF395	1.334937596	0.060306248	4.383902381	0.012067986	0.480197789	TRUE
ENSCHIT00000024035	ENSCHIG00000016545	IQSEC3	0.410739756	2.380108642	-2.54388111	0.012085367	0.480197789	TRUE
ENSCHIT00000029958	ENSCHIG00000020176	ST7	0	0.31781825	-6.936350683	0.012072573	0.480197789	TRUE
ENSCHIT00000031028	ENSCHIG00000020831	IFT88	0.758206395	0	7.880138771	0.012100629	0.480197789	TRUE
ENSCHIT00000040229	ENSCHIG00000026366	F2RL1	0.46975831	0.007303917	5.374865102	0.012112487	0.480312543	TRUE
ENSCHIT00000008895	ENSCHIG00000006703	TLR5	0.02191175	0.656301797	-4.562864159	0.012211066	0.482015233	TRUE
ENSCHIT00000013385	ENSCHIG00000009648	-	0.255832827	2.523529104	-3.292758657	0.012209964	0.482015233	TRUE
ENSCHIT00000023390	ENSCHIG00000016180	EME1	2.046281608	0.208259498	3.178729881	0.012236401	0.482015233	TRUE
ENSCHIT00000027627	ENSCHIG00000018617	POLD1	141.7896707	55.26875066	1.270589885	0.012208702	0.482015233	TRUE
ENSCHIT00000038456	ENSCHIG00000025278	NUCB2	0.43749329	3.954272591	-3.266526649	0.012228931	0.482015233	TRUE
ENSCHIT00000041323	ENSCHIG00000027004	ANXA4	12.87132521	50.02166514	-1.931487887	0.012197999	0.482015233	TRUE
ENSCHIT00000012098	ENSCHIG00000008573	ARNTL	0.664656427	0	7.87135591	0.012300435	0.48382614	TRUE
ENSCHIT00000036390	ENSCHIG00000024006	DCUN1D4	0.664656427	0	7.871355917	0.012300037	0.48382614	TRUE
ENSCHIT00000037067	ENSCHIG00000024383	POMT1	0	0.613529009	-7.914832353	0.012324099	0.484401291	TRUE
ENSCHIT00000026506	ENSCHIG00000018016	ST6GALNAC2	0.907838819	4.309980603	-2.392416731	0.012400864	0.485992292	TRUE
ENSCHIT00000011960	ENSCHIG00000008689	DCTPP1	36.06720775	11.23973939	1.591996187	0.012454939	0.486687412	TRUE
ENSCHIT00000019040	ENSCHIG00000013486	NFATC2	0	0.606225093	-7.897612008	0.012504613	0.486852921	TRUE
ENSCHIT00000000114	ENSCHIG00000000084	ZFP92	0.161077649	0	5.740714926	0.012598887	0.489155925	TRUE
ENSCHIT00000012590	ENSCHIG00000009155	FEN1	110.6070321	43.27565713	1.280469833	0.012672267	0.489155925	TRUE
ENSCHIT00000014390	ENSCHIG00000010379	PTPRO	0	0.749965021	-7.841036804	0.012647445	0.489155925	TRUE
ENSCHIT00000019047	ENSCHIG00000013288	IFT172	0.733482273	0	7.832544338	0.012638155	0.489155925	TRUE
ENSCHIT00000031159	ENSCHIG00000020926	-	31.61812343	4.249787611	2.759283458	0.012673332	0.489155925	TRUE
ENSCHIT00000032375	ENSCHIG00000021671	IFIT1	44.9363774	113.344007	-1.415774825	0.012659284	0.489155925	TRUE
ENSCHIT00000026357	ENSCHIG00000017931	-	0.123620608	2.430370615	-4.47402812	0.012695112	0.489333614	TRUE
ENSCHIT00000036039	ENSCHIG00000023786	EIF2A	9.015784775	1.230890331	2.764832374	0.012696204	0.489333614	TRUE
ENSCHIT00000009720	ENSCHIG00000007119	JARID2	0.521431705	3.239199692	-2.658841394	0.012821947	0.492055978	TRUE
ENSCHIT00000012566	ENSCHIG00000009078	BHMT	0	0.138970159	-5.609740686	0.012831427	0.49206733	TRUE
ENSCHIT00000026608	ENSCHIG00000018031	-	0.098896486	0.893735721	-3.255592671	0.012978929	0.495242269	TRUE
ENSCHIT00000026051	ENSCHIG00000017742	CAMKV	0.971348918	0.090459373	3.234541826	0.013016609	0.496326555	TRUE
ENSCHIT00000019784	ENSCHIG00000013910	-	3851.075693	1610.526881	1.183435327	0.013048398	0.497184816	TRUE
ENSCHIT00000000359	ENSCHIG00000000241	PPIF	32.83811388	9.965334557	1.617309764	0.013118259	0.498908108	TRUE
ENSCHIT00000037514	ENSCHIG00000024710	C1QA	3.104751851	27.18062645	-3.108641832	0.013121564	0.498908108	TRUE
ENSCHIT00000040817	ENSCHIG00000026710	KIDINS220	1.001574056	0.022849207	5.283764027	0.013162379	0.499750606	TRUE
ENSCHIT00000013126	ENSCHIG00000009564	UBE2E3	0.651068535	0	7.839275028	0.013287305	0.501002893	TRUE
ENSCHIT00000016579	ENSCHIG00000011885	FCER1A	0.082413739	0.811713462	-3.38925022	0.013243203	0.501002893	TRUE
ENSCHIT00000025529	ENSCHIG00000017426	-	235.734425	98.60408621	1.205620286	0.013298231	0.501002893	TRUE
ENSCHIT00000028532	ENSCHIG00000019265	-	0	0.716999526	-7.776532043	0.01328098	0.501002893	TRUE
ENSCHIT00000034521	ENSCHIG00000022888	NDUFV1	206.4896666	84.45531665	1.212041721	0.013239739	0.501002893	TRUE
ENSCHIT00000034739	ENSCHIG00000022953	QARS	2.693661857	0.172677371	3.890122743	0.013280646	0.501002893	TRUE
ENSCHIT00000035455	ENSCHIG00000023455	E2F7	0.708758152	0	7.783325737	0.013231707	0.501002893	TRUE
ENSCHIT00000037687	ENSCHIG00000024811	NT5C	48.99531653	16.73331522	1.473043156	0.013293519	0.501002893	TRUE
ENSCHIT00000017620	ENSCHIG00000012563	CYBB	305.2589901	675.4076394	-1.224266145	0.013446396	0.505163953	TRUE
ENSCHIT00000019495	ENSCHIG00000013761	NR1D2	49.66315523	116.4980545	-1.281848811	0.013505024	0.505613041	TRUE
ENSCHIT00000037971	ENSCHIG00000024967	GABBR2	0.642827161	0	7.820957613	0.013501942	0.505613041	TRUE
ENSCHIT00000010369	ENSCHIG00000007534	-	1131.421469	474.1976969	1.171505287	0.013526391	0.505686921	TRUE
ENSCHIT00000021528	ENSCHIG00000015012	-	0	0.591617259	-7.769952692	0.013569108	0.505877946	TRUE
ENSCHIT00000034738	ENSCHIG00000022995	SCAPER	0	0.267824029	-6.534480291	0.013612492	0.505877946	TRUE
ENSCHIT00000041613	ENSCHIG00000027171	-	0.41898113	2.386433859	-2.600579323	0.013669309	0.506435609	TRUE
ENSCHIT00000031648	ENSCHIG00000021236	-	10.04599775	1.686700041	2.45739512	0.013737844	0.507220908	TRUE
ENSCHIT00000002349	ENSCHIG00000001685	-	134.1842915	318.1622094	-1.34639625	0.013776661	0.507604588	TRUE
ENSCHIT00000012913	ENSCHIG00000009391	-	1488.986621	643.7860508	1.139618571	0.013893064	0.508731275	TRUE
ENSCHIT00000023650	ENSCHIG00000016313	SNRPA1	0.22700864	1.718027604	-2.958691247	0.013873561	0.508731275	TRUE
ENSCHIT00000024386	ENSCHIG00000016765	YLPM1	0	0.562401592	-7.789736487	0.013879368	0.508731275	TRUE
ENSCHIT00000033710	ENSCHIG00000022439	ORC6	44.0328658	14.9029165	1.491028712	0.013921193	0.508731275	TRUE
ENSCHIT00000037128	ENSCHIG00000024453	AURKA	0.280206711	0	6.584193185	0.013904807	0.508731275	TRUE
ENSCHIT00000005662	ENSCHIG00000004109	-	585.9686144	253.5351157	1.147996795	0.014007851	0.510158107	TRUE
ENSCHIT00000008996	ENSCHIG00000006681	USH1C	0.031090581	0.463896585	-3.946974112	0.014003663	0.510158107	TRUE
ENSCHIT00000012604	ENSCHIG00000009098	KIFC2	0.043823501	0.993064929	-4.253033195	0.014050497	0.510910783	TRUE
ENSCHIT00000032128	ENSCHIG00000021501	ABHD12	0.167444109	1.525972629	-3.36954392	0.014055742	0.510910783	TRUE
ENSCHIT00000021065	ENSCHIG00000014706	DAAM2	0.618103039	0	7.764567733	0.014193283	0.514811612	TRUE
ENSCHIT00000027226	ENSCHIG00000018430	NAF1	3.380034294	0.138970159	4.610163029	0.014214701	0.515117007	TRUE
ENSCHIT00000032320	ENSCHIG00000021633	-	0	0.393711031	-6.933707688	0.014230548	0.515117007	TRUE
ENSCHIT00000021031	ENSCHIG00000014721	CCNB2	54.34053716	19.86698422	1.404482997	0.014254316	0.515628941	TRUE
ENSCHIT00000040140	ENSCHIG00000025924	LIG1	135.6470244	55.44413762	1.221423085	0.014275164	0.516034648	TRUE
ENSCHIT00000025484	ENSCHIG00000017396	ALYREF	152.0771822	59.54622926	1.259832466	0.014289462	0.516203206	TRUE
ENSCHIT00000015425	ENSCHIG00000011008	VARS	57.76744495	17.28206674	1.594323072	0.014343476	0.517805275	TRUE
ENSCHIT00000028093	ENSCHIG00000018949	FTH1	1046.811108	2825.990406	-1.423162257	0.014437312	0.520491326	TRUE
ENSCHIT00000017544	ENSCHIG00000012523	PTX3	8.39777405	29.64400316	-1.890365696	0.014481718	0.520650322	TRUE
ENSCHIT00000028609	ENSCHIG00000019299	RUVBL1	183.2704202	75.22642076	1.199603827	0.014536566	0.52126335	TRUE
ENSCHIT00000015282	ENSCHIG00000010905	TCERG1	0	0.562401592	-7.697233109	0.014613609	0.5236755	TRUE
ENSCHIT00000032648	ENSCHIG00000021831	-	120.7508763	46.72610413	1.29690577	0.014635298	0.524102138	TRUE
ENSCHIT00000031252	ENSCHIG00000020989	TCP11L1	3.76547318	14.87359805	-1.998040839	0.014692472	0.524354177	TRUE
ENSCHIT00000031385	ENSCHIG00000021036	KIF18B	0.903738753	0.052064875	3.985365719	0.014686484	0.524354177	TRUE
ENSCHIT00000034717	ENSCHIG00000023007	WDR77	102.7049464	38.37630472	1.319580451	0.014729968	0.524354177	TRUE
ENSCHIT00000039346	ENSCHIG00000025806	STOML2	192.4210542	79.76040189	1.193519312	0.014730003	0.524354177	TRUE
ENSCHIT00000035700	ENSCHIG00000023515	CDAN1	0.659309909	0	7.679541345	0.014766836	0.524952709	TRUE
ENSCHIT00000019916	ENSCHIG00000014030	PLA2G7	5.007056548	37.96669025	-2.780247386	0.014832202	0.525254998	TRUE
ENSCHIT00000021640	ENSCHIG00000015096	HMGCS1	481.9195909	205.2703571	1.165014448	0.014834167	0.525254998	TRUE
ENSCHIT00000023680	ENSCHIG00000016323	ROS1	0.129791328	1.206907927	-3.202727077	0.014834005	0.525254998	TRUE
ENSCHIT00000016249	ENSCHIG00000011658	-	1590.578587	676.8890795	1.150769347	0.014876657	0.526411601	TRUE
ENSCHIT00000016357	ENSCHIG00000011742	CSF2RB	18.16470811	56.94426468	-1.622343669	0.014927705	0.527869255	TRUE
ENSCHIT00000015789	ENSCHIG00000011340	RNF152	0.008241374	0.201151321	-4.267571051	0.01498055	0.529039551	TRUE
ENSCHIT00000022893	ENSCHIG00000015863	PCNA	474.8712738	205.1475496	1.133297993	0.015025347	0.529277317	TRUE
ENSCHIT00000023595	ENSCHIG00000016273	-	178.7557028	73.64322201	1.191298345	0.014998104	0.529277317	TRUE
ENSCHIT00000023620	ENSCHIG00000016293	MMP2	1.339511626	7.028078528	-2.333259157	0.015125157	0.530348726	TRUE
ENSCHIT00000033525	ENSCHIG00000022277	PAM	0.569705509	0	7.65010684	0.015136416	0.530348726	TRUE
ENSCHIT00000040032	ENSCHIG00000026197	GEMIN5	0.569705509	0	7.650106895	0.015133245	0.530348726	TRUE
ENSCHIT00000032183	ENSCHIG00000021547	LPP	0	0.659309909	-7.656198828	0.015148698	0.530432166	TRUE
ENSCHIT00000031283	ENSCHIG00000020997	FNIP1	3.197992823	15.49060849	-2.39564135	0.015172695	0.530578835	TRUE
ENSCHIT00000019102	ENSCHIG00000013288	IFT172	1.796619501	0.016482748	6.68598129	0.015312995	0.534090537	TRUE
ENSCHIT00000036951	ENSCHIG00000024342	FDFT1	143.8602732	58.72129909	1.232632227	0.0153272	0.534238168	TRUE
ENSCHIT00000039077	ENSCHIG00000025623	LPL	0	0.343325331	-6.741971462	0.015342388	0.534374778	TRUE
ENSCHIT00000041055	ENSCHIG00000026833	PTGES2	21.13268483	6.248887369	1.673166096	0.015365921	0.534544476	TRUE
ENSCHIT00000000660	ENSCHIG00000000443	GGT5	0.239545819	1.81153633	-2.856936058	0.015481818	0.534794713	TRUE
ENSCHIT00000004906	ENSCHIG00000003384	CHI3L1	14.99803238	47.17566127	-1.641198546	0.015496119	0.534794713	TRUE
ENSCHIT00000008416	ENSCHIG00000006291	-	0.268215509	1.799503885	-2.74468122	0.015452925	0.534794713	TRUE
ENSCHIT00000024550	ENSCHIG00000016876	-	895.3840024	392.3897276	1.122678361	0.015490037	0.534794713	TRUE
ENSCHIT00000025608	ENSCHIG00000017488	UQCRQ	99.73741284	39.2304512	1.269945791	0.015476829	0.534794713	TRUE
ENSCHIT00000032536	ENSCHIG00000021758	STK11	0	0.150765621	-5.806277188	0.015421923	0.534794713	TRUE
ENSCHIT00000041087	ENSCHIG00000026831	ARHGEF12	0	0.651068535	-7.638159819	0.015409371	0.534794713	TRUE
ENSCHIT00000040814	ENSCHIG00000026699	SLC25A4	58.73859813	20.7359441	1.417949779	0.015516237	0.534910798	TRUE
ENSCHIT00000040298	ENSCHIG00000026401	IFT46	1.824423747	0.179981288	3.181333396	0.015558051	0.536007382	TRUE
ENSCHIT00000019787	ENSCHIG00000013949	THOP1	19.64205734	4.709718327	2.057197764	0.015601582	0.536431527	TRUE
ENSCHIT00000005993	ENSCHIG00000004382	-	802.0250357	326.9502758	1.190857105	0.015654936	0.537272185	TRUE
ENSCHIT00000034966	ENSCHIG00000023163	EIF3K	327.9724507	127.2922334	1.257360627	0.015681419	0.537577895	TRUE
ENSCHIT00000022266	ENSCHIG00000015460	-	12.10330169	2.554073707	2.197944699	0.015713558	0.537934895	TRUE
ENSCHIT00000015351	ENSCHIG00000011039	-	683.2553879	284.9832361	1.17025183	0.015763987	0.538603629	TRUE
ENSCHIT00000015390	ENSCHIG00000011031	ZMYM2	1.661007691	0.094209201	4.165923191	0.015764107	0.538603629	TRUE
ENSCHIT00000041696	ENSCHIG00000027210	MRPL12	96.95304416	37.58346412	1.281049503	0.01579464	0.539028155	TRUE
ENSCHIT00000014371	ENSCHIG00000010428	CMKLR1	1.144139545	7.502956845	-2.614027048	0.01586061	0.539456896	TRUE
ENSCHIT00000025594	ENSCHIG00000017468	HSD17B10	235.3065982	95.86039808	1.202636285	0.015832331	0.539456896	TRUE
ENSCHIT00000027513	ENSCHIG00000018609	SCAMP5	0	0.128853871	-5.537744662	0.015855621	0.539456896	TRUE
ENSCHIT00000041612	ENSCHIG00000027171	-	0.015545291	0.275127946	-3.95371155	0.015869637	0.539456896	TRUE
ENSCHIT00000036329	ENSCHIG00000023954	ACSS2	1.128130761	0.031090581	5.094227794	0.015952264	0.541235379	TRUE
ENSCHIT00000037281	ENSCHIG00000024550	SULT6B1	0	0.175685482	-5.85239156	0.016013367	0.542964611	TRUE
ENSCHIT00000000455	ENSCHIG00000000306	SUSD2	0.057689617	0.519165311	-3.191857625	0.016107151	0.543062547	TRUE
ENSCHIT00000015240	ENSCHIG00000010966	RCN3	58.76446592	20.18279336	1.434378663	0.016198719	0.543062547	TRUE
ENSCHIT00000018774	ENSCHIG00000013290	MMP16	0.083155456	0.819213118	-3.225401718	0.016158248	0.543062547	TRUE
ENSCHIT00000020171	ENSCHIG00000014170	ITGAM	28.65008326	100.525193	-1.781810294	0.016109666	0.543062547	TRUE
ENSCHIT00000020484	ENSCHIG00000014330	PTPN22	2.067451641	0.095146658	4.332671961	0.016103625	0.543062547	TRUE
ENSCHIT00000022605	ENSCHIG00000015675	UAP1	0	0.503970258	-7.632088589	0.016117672	0.543062547	TRUE
ENSCHIT00000033772	ENSCHIG00000022463	-	1617.105768	693.7842087	1.146341784	0.016163424	0.543062547	TRUE
ENSCHIT00000037974	ENSCHIG00000024986	TIMP2	6.796176392	25.90713876	-1.896734327	0.016128777	0.543062547	TRUE
ENSCHIT00000039612	ENSCHIG00000025975	-	0.043823501	0.640715265	-3.788118405	0.016170906	0.543062547	TRUE
ENSCHIT00000024303	ENSCHIG00000016722	CAPN10	0	0.626344413	-7.582648693	0.016234741	0.543777874	TRUE
ENSCHIT00000000484	ENSCHIG00000000324	-	38.24596933	11.23371334	1.802789422	0.016296401	0.544633255	TRUE
ENSCHIT00000008365	ENSCHIG00000005804	SRC	0.609861665	0	7.56770833	0.016290747	0.544633255	TRUE
ENSCHIT00000029966	ENSCHIG00000020205	CLDN5	0.194784861	2.672626021	-3.611607151	0.016383397	0.545838139	TRUE
ENSCHIT00000010488	ENSCHIG00000007683	SAMD9	98.31499065	244.2964487	-1.422536256	0.016406492	0.546267867	TRUE
ENSCHIT00000014914	ENSCHIG00000010761	PRDX5	102.8433195	37.2537987	1.361460458	0.016498175	0.547618783	TRUE
ENSCHIT00000013872	ENSCHIG00000010054	-	545.240779	237.5843893	1.122760781	0.016627394	0.549863829	TRUE
ENSCHIT00000035464	ENSCHIG00000023432	KIF20A	77.24262446	30.14056671	1.281604654	0.01661778	0.549863829	TRUE
ENSCHIT00000000087	ENSCHIG00000000071	BCORL1	0.533185925	0	7.555075965	0.016655813	0.550463835	TRUE
ENSCHIT00000038744	ENSCHIG00000025420	CDK5RAP3	0.552172048	0	7.602444298	0.016723259	0.551671877	TRUE
ENSCHIT00000020622	ENSCHIG00000014461	SULF2	0.016482748	1.854309118	-6.516880234	0.01682364	0.554300644	TRUE
ENSCHIT00000017133	ENSCHIG00000012192	SYK	0.086905284	1.042780925	-3.771866007	0.016861335	0.554519522	TRUE
ENSCHIT00000022715	ENSCHIG00000015755	-	224.2525054	93.78172837	1.174431445	0.016841057	0.554519522	TRUE
ENSCHIT00000038077	ENSCHIG00000025057	MAD2L1	78.47482279	31.10226284	1.265723947	0.016855231	0.554519522	TRUE
ENSCHIT00000039854	ENSCHIG00000026117	VCAN	21.54712334	184.05107	-3.196692712	0.016880864	0.554821178	TRUE
ENSCHIT00000017574	ENSCHIG00000012535	CKS1B	45.04698751	15.90468629	1.424593378	0.016909086	0.555067696	TRUE
ENSCHIT00000026228	ENSCHIG00000017850	CKB	116.9357074	42.09298889	1.347538453	0.016900491	0.555067696	TRUE
ENSCHIT00000028426	ENSCHIG00000019193	MOXD1	8.586646115	1.610457022	2.247613076	0.016936664	0.555532078	TRUE
ENSCHIT00000021227	ENSCHIG00000014854	CTU2	4.027023705	0.350979485	3.32846966	0.016957528	0.555636497	TRUE
ENSCHIT00000023633	ENSCHIG00000016278	PLEKHH2	1.689481641	0.014607834	6.48826408	0.016986896	0.556258551	TRUE
ENSCHIT00000041340	ENSCHIG00000027019	IFRD2	75.50736256	27.96976828	1.340531007	0.01705715	0.557536723	TRUE
ENSCHIT00000018765	ENSCHIG00000013296	-	49.68479987	18.0936054	1.387095201	0.017077756	0.557869876	TRUE
ENSCHIT00000016389	ENSCHIG00000011717	FRMD4A	0.029215667	0.603103726	-4.088450361	0.017115591	0.558424834	TRUE
ENSCHIT00000024443	ENSCHIG00000016795	RTF2	4.530880707	0.14814899	4.767652569	0.017132859	0.558647996	TRUE
ENSCHIT00000015864	ENSCHIG00000011404	KIAA1551	282.3609264	717.995275	-1.417321251	0.017159511	0.559176683	TRUE
ENSCHIT00000036794	ENSCHIG00000024262	TENT5A	0.89432294	4.269525922	-2.249272781	0.01718227	0.559577976	TRUE
ENSCHIT00000035204	ENSCHIG00000023275	CD68	10.25453483	36.20731047	-1.782981036	0.017308808	0.561135797	TRUE
ENSCHIT00000040468	ENSCHIG00000026508	RDH12	0.080538824	0.920921976	-3.441225379	0.017295783	0.561135797	TRUE
ENSCHIT00000009292	ENSCHIG00000006876	OGDH	25.37976349	6.463935578	1.842686634	0.017392209	0.562341347	TRUE
ENSCHIT00000011081	ENSCHIG00000008062	TICRR	23.34101231	7.375647952	1.589350785	0.017383029	0.562341347	TRUE
ENSCHIT00000023906	ENSCHIG00000016479	RPS6KA2	0.014607834	0.898381764	-5.831516289	0.017403579	0.562341347	TRUE
ENSCHIT00000013450	ENSCHIG00000009774	-	436.3210656	185.8144924	1.144115553	0.017455944	0.563014628	TRUE
ENSCHIT00000039827	ENSCHIG00000026112	AHSA1	304.9634095	127.5753664	1.168048014	0.017527313	0.564636629	TRUE
ENSCHIT00000015772	ENSCHIG00000011320	DUSP6	27.38536263	72.77235708	-1.425522764	0.017590541	0.566332968	TRUE
ENSCHIT00000019463	ENSCHIG00000013737	MAP1B	0	0.140845073	-5.586200777	0.01767809	0.568099618	TRUE
ENSCHIT00000035546	ENSCHIG00000023435	DMXL1	18.56996715	59.61631139	-1.765645834	0.017676654	0.568099618	TRUE
ENSCHIT00000015504	ENSCHIG00000011146	RECQL4	50.99037777	18.57605539	1.3837266	0.01780361	0.570465405	TRUE
ENSCHIT00000027503	ENSCHIG00000018538	MTF1	0.032965495	2.870439294	-6.507679946	0.017804083	0.570465405	TRUE
ENSCHIT00000014949	ENSCHIG00000010798	-	0	0.585137544	-7.485091278	0.017855883	0.571578678	TRUE
ENSCHIT00000028218	ENSCHIG00000019059	DDX39A	207.2748733	86.38911324	1.167509166	0.017895003	0.571578678	TRUE
ENSCHIT00000028317	ENSCHIG00000019120	CLEC5A	6.655568302	22.15577851	-1.742853042	0.018058257	0.57619715	TRUE
ENSCHIT00000004132	ENSCHIG00000002971	-	461.6330539	199.1837206	1.128652912	0.01808386	0.576670602	TRUE
ENSCHIT00000017508	ENSCHIG00000012503	TRAC	14.95849486	53.69794506	-1.980974299	0.018126048	0.577328651	TRUE
ENSCHIT00000004157	ENSCHIG00000002896	-	0.568654796	0	7.467395638	0.018178596	0.578314673	TRUE
ENSCHIT00000000192	ENSCHIG00000000131	-	89.51509132	34.68981491	1.279149522	0.018216528	0.578613021	TRUE
ENSCHIT00000018402	ENSCHIG00000013074	CDCA3	41.82137571	14.74090139	1.421018172	0.018237901	0.578613021	TRUE
ENSCHIT00000005723	ENSCHIG00000004259	ATF7IP	1.994721469	12.20366067	-2.753942029	0.018333499	0.579042489	TRUE
ENSCHIT00000024604	ENSCHIG00000016811	HDAC5	0.074172365	1.190425179	-4.094167061	0.018295886	0.579042489	TRUE
ENSCHIT00000030338	ENSCHIG00000020423	MCM3	103.0474357	29.62675775	1.725850953	0.018341984	0.579042489	TRUE
ENSCHIT00000041540	ENSCHIG00000027125	TNS3	0.014607834	0.761482259	-5.58668357	0.018307627	0.579042489	TRUE
ENSCHIT00000011921	ENSCHIG00000008651	GEM	0.007303917	0.854558263	-6.447382235	0.018437857	0.580700356	TRUE
ENSCHIT00000022067	ENSCHIG00000015371	RPL26L1	60.34637698	22.23208307	1.360701065	0.01843403	0.580700356	TRUE
ENSCHIT00000026573	ENSCHIG00000018053	IPO5	885.0852132	393.6856953	1.099632998	0.018590798	0.582956862	TRUE
ENSCHIT00000026945	ENSCHIG00000018265	HTR7	2.332143833	10.03647851	-2.102919899	0.018596556	0.582956862	TRUE
ENSCHIT00000021187	ENSCHIG00000014843	ASCC2	3.765009687	0.448351295	2.948849336	0.018609618	0.583025181	TRUE
ENSCHIT00000039131	ENSCHIG00000025680	-	195.0453147	79.3957828	1.196991719	0.018676674	0.583760468	TRUE
ENSCHIT00000014509	ENSCHIG00000010507	ZMAT1	0.016482748	0.250403824	-3.847474285	0.018711189	0.58393386	TRUE
ENSCHIT00000015735	ENSCHIG00000011299	HPF1	83.00042899	33.40863184	1.248340633	0.018781237	0.584641031	TRUE
ENSCHIT00000036303	ENSCHIG00000023929	AIF1	0	0.23298362	-6.374692645	0.018779406	0.584641031	TRUE
ENSCHIT00000008479	ENSCHIG00000006291	-	0.148344729	1.305062696	-3.144199685	0.018832256	0.585791133	TRUE
ENSCHIT00000026591	ENSCHIG00000018031	-	0	0.123424868	-5.43677848	0.018850987	0.585791133	TRUE
ENSCHIT00000012229	ENSCHIG00000008842	-	654.7100663	292.2409504	1.090447194	0.018888813	0.586480815	TRUE
ENSCHIT00000033226	ENSCHIG00000022138	GMFB	1.53832454	0.076788996	4.102872382	0.018932222	0.587293527	TRUE
ENSCHIT00000020663	ENSCHIG00000014491	-	75.74229311	29.11233208	1.326146833	0.019003549	0.588599577	TRUE
ENSCHIT00000025593	ENSCHIG00000017464	-	0.157327821	1.067700786	-2.922205517	0.019091433	0.588599577	TRUE
ENSCHIT00000027531	ENSCHIG00000018538	MTF1	9.675836401	2.101581105	2.125216375	0.019101458	0.588599577	TRUE
ENSCHIT00000030966	ENSCHIG00000020822	RFC4	93.1594774	37.85563567	1.226219933	0.01903832	0.588599577	TRUE
ENSCHIT00000032369	ENSCHIG00000021616	EIF3I	285.8538068	121.3660682	1.150857942	0.019042418	0.588599577	TRUE
ENSCHIT00000033413	ENSCHIG00000022281	KCNK9	0.031090581	0.360354056	-3.413061641	0.019109227	0.588599577	TRUE
ENSCHIT00000040988	ENSCHIG00000026797	CDCA7	94.08583885	38.1679529	1.232170635	0.019117154	0.588599577	TRUE
ENSCHIT00000033365	ENSCHIG00000022245	CYP2S1	0.092334287	0.915142736	-3.175349759	0.019138301	0.588912243	TRUE
ENSCHIT00000020102	ENSCHIG00000014123	RAD51AP1	58.61522433	22.23934575	1.322019616	0.019159208	0.589217125	TRUE
ENSCHIT00000009437	ENSCHIG00000006945	CDK2	38.1428903	13.26019445	1.445462292	0.019223085	0.589289997	TRUE
ENSCHIT00000028779	ENSCHIG00000019416	-	74.65053791	27.41423789	1.340630521	0.019208979	0.589289997	TRUE
ENSCHIT00000028241	ENSCHIG00000019080	NGFR	0.169319023	1.174529651	-2.776078557	0.019273956	0.589460275	TRUE
ENSCHIT00000016104	ENSCHIG00000011534	EDNRB	0.057689617	1.070245404	-4.090490935	0.019470236	0.591071993	TRUE
ENSCHIT00000017362	ENSCHIG00000012379	CDH17	0.482058507	0	7.410545284	0.019455325	0.591071993	TRUE
ENSCHIT00000017696	ENSCHIG00000012620	OLFM4	4.120254206	0.641456982	2.507456095	0.019411438	0.591071993	TRUE
ENSCHIT00000021259	ENSCHIG00000014867	THYN1	32.43511076	10.73385298	1.507915648	0.01941754	0.591071993	TRUE
ENSCHIT00000022522	ENSCHIG00000015634	PICALM	24.2475425	57.95517078	-1.319905145	0.019377522	0.591071993	TRUE
ENSCHIT00000034403	ENSCHIG00000022836	ME1	2.782885248	0.428510198	2.542177686	0.019438843	0.591071993	TRUE
ENSCHIT00000035668	ENSCHIG00000023573	NCAPH	69.48113568	27.35136672	1.273841457	0.019546636	0.592545768	TRUE
ENSCHIT00000019392	ENSCHIG00000013700	-	46.58312686	117.0915781	-1.371587091	0.019583717	0.593079964	TRUE
ENSCHIT00000004961	ENSCHIG00000003365	LONP1	173.5081833	75.25943797	1.134192382	0.019629002	0.593444994	TRUE
ENSCHIT00000038087	ENSCHIG00000024946	PFKP	224.8550317	96.65224032	1.139078301	0.0196245	0.593444994	TRUE
ENSCHIT00000023707	ENSCHIG00000016383	FRMD6	17.4469158	5.156575717	1.657051324	0.019649535	0.593474931	TRUE
ENSCHIT00000027963	ENSCHIG00000018896	CFD	0.047573329	0.514323528	-3.283375045	0.019698699	0.594210809	TRUE
ENSCHIT00000020248	ENSCHIG00000014217	-	123.8612687	304.4884444	-1.34608197	0.019776305	0.594462605	TRUE
ENSCHIT00000021012	ENSCHIG00000014711	DNPH1	62.28744735	21.68416559	1.423710676	0.019780416	0.594462605	TRUE
ENSCHIT00000021340	ENSCHIG00000014929	-	232.5369702	102.1564987	1.112272694	0.019760607	0.594462605	TRUE
ENSCHIT00000024763	ENSCHIG00000017019	CANT1	6.989848998	1.303692517	2.289485778	0.019795817	0.594462605	TRUE
ENSCHIT00000036925	ENSCHIG00000024300	INPP4A	0.104325489	1.175188884	-3.584762793	0.01976449	0.594462605	TRUE
ENSCHIT00000041335	ENSCHIG00000027018	-	0.474754591	0	7.388664882	0.019811959	0.594614061	TRUE
ENSCHIT00000028877	ENSCHIG00000019485	GPR162	0	0.11967504	-5.472100165	0.019861102	0.595755231	TRUE
ENSCHIT00000034459	ENSCHIG00000022851	PLK1	48.35940181	17.48698883	1.384797446	0.019938477	0.596073681	TRUE
ENSCHIT00000041764	ENSCHIG00000027251	PPP1R1B	3.896016696	0.759648587	2.263117102	0.019888577	0.596073681	TRUE
ENSCHIT00000016616	ENSCHIG00000011899	LRSAM1	4.147048982	0.671805846	2.60255929	0.02004881	0.596261112	TRUE
ENSCHIT00000017554	ENSCHIG00000012496	TNK2	1.817593794	0.112371123	3.778258898	0.019974221	0.596261112	TRUE
ENSCHIT00000035111	ENSCHIG00000023242	MORC3	134.0074735	284.6053473	-1.155438733	0.020010015	0.596261112	TRUE
ENSCHIT00000038906	ENSCHIG00000025542	ZPBP2	0	0.319538666	-6.634230225	0.019972648	0.596261112	TRUE
ENSCHIT00000040583	ENSCHIG00000026570	SAE1	193.6860013	83.77353854	1.122417092	0.020030016	0.596261112	TRUE
ENSCHIT00000024723	ENSCHIG00000016954	PRMT5	196.7227639	81.22824171	1.18075752	0.020094502	0.597073086	TRUE
ENSCHIT00000022419	ENSCHIG00000015583	CHGA	15.53527777	4.485006853	1.708389065	0.020198675	0.598736505	TRUE
ENSCHIT00000038342	ENSCHIG00000025226	CSNK1G3	9.459922748	1.014543957	3.191525233	0.020184669	0.598736505	TRUE
ENSCHIT00000017950	ENSCHIG00000012762	DMXL2	19.01357945	62.65317613	-1.725126055	0.020231197	0.599140929	TRUE
ENSCHIT00000019049	ENSCHIG00000013493	AKAP12	27.39483015	8.435045822	1.728023411	0.020263917	0.599447174	TRUE
ENSCHIT00000017623	ENSCHIG00000012549	-	0	0.218571526	-6.24454026	0.020332175	0.600191808	TRUE
ENSCHIT00000033311	ENSCHIG00000022217	-	0.065930991	3.396187746	-5.442504237	0.020398228	0.600213418	TRUE
ENSCHIT00000035359	ENSCHIG00000023367	INPP5J	3.821689833	0.650440073	2.394223688	0.020393911	0.600213418	TRUE
ENSCHIT00000039731	ENSCHIG00000026061	BNC2	0	0.240679016	-6.278548379	0.020455575	0.600213418	TRUE
ENSCHIT00000027569	ENSCHIG00000018660	TLE6	1.302209083	0.129987068	3.409034632	0.020508064	0.601356591	TRUE
ENSCHIT00000013402	ENSCHIG00000009715	GAS7	0.008241374	0.931275246	-6.30358668	0.020537991	0.601575619	TRUE
ENSCHIT00000015313	ENSCHIG00000011036	GNB4	2.748467089	11.76220151	-2.082055232	0.020530215	0.601575619	TRUE
ENSCHIT00000015457	ENSCHIG00000011130	MOSPD2	5.997752298	18.52271329	-1.682204159	0.020559683	0.601881903	TRUE
ENSCHIT00000022297	ENSCHIG00000015488	FRMD4B	3.534055479	13.63233414	-1.921567044	0.020592306	0.602178821	TRUE
ENSCHIT00000013680	ENSCHIG00000009885	-	346.1179658	143.4776822	1.166238876	0.020663895	0.603942639	TRUE
ENSCHIT00000018729	ENSCHIG00000013289	-	131.9985756	294.9392053	-1.245281976	0.020700536	0.604236947	TRUE
ENSCHIT00000021109	ENSCHIG00000014802	-	0	0.527447927	-7.336386037	0.0207921	0.604885832	TRUE
ENSCHIT00000021700	ENSCHIG00000015138	ETV5	0.519206553	0	7.337021174	0.020760107	0.604885832	TRUE
ENSCHIT00000026084	ENSCHIG00000017730	HOOK2	0.02191175	0.781519095	-5.042961266	0.020819982	0.605202874	TRUE
ENSCHIT00000027601	ENSCHIG00000018678	-	211.0122123	93.03952093	1.123177199	0.020833558	0.605269085	TRUE
ENSCHIT00000025233	ENSCHIG00000017269	ABCD4	0.233375099	0.014607834	3.600286711	0.020907239	0.606669966	TRUE
ENSCHIT00000028954	ENSCHIG00000019535	KIF14	64.4077043	25.83851849	1.266086985	0.021056508	0.609471444	TRUE
ENSCHIT00000020502	ENSCHIG00000014281	NEB	15.67829628	40.00385265	-1.419555139	0.02115789	0.611233466	TRUE
ENSCHIT00000013442	ENSCHIG00000009751	-	577.9626974	261.5927769	1.069223958	0.021222315	0.612383336	TRUE
ENSCHIT00000014624	ENSCHIG00000010582	RNASE4	0.918459842	6.202231197	-2.644183814	0.021248782	0.612680848	TRUE
ENSCHIT00000021310	ENSCHIG00000014907	DHCR7	33.18317993	11.66004946	1.433222272	0.021299403	0.613611054	TRUE
ENSCHIT00000007575	ENSCHIG00000005501	-	729.6564228	313.0079216	1.129244076	0.021394017	0.614882871	TRUE
ENSCHIT00000012759	ENSCHIG00000009262	ZMIZ2	1.071687597	7.913758144	-2.871898356	0.021376882	0.614882871	TRUE
ENSCHIT00000010958	ENSCHIG00000007979	TIFAB	2.206648311	9.090904426	-2.055329623	0.021448126	0.615777299	TRUE
ENSCHIT00000005888	ENSCHIG00000004432	TTC39A	0.280206711	0	6.472299823	0.021533735	0.616807726	TRUE
ENSCHIT00000011035	ENSCHIG00000007924	-	504.9500004	227.7314979	1.075490651	0.021597975	0.617452135	TRUE
ENSCHIT00000039625	ENSCHIG00000025970	PLPPR5	0	0.11330858	-5.366029419	0.021621436	0.617452135	TRUE
ENSCHIT00000025837	ENSCHIG00000017620	TTLL12	4.904781413	1.139843739	2.02822782	0.021773831	0.621133881	TRUE
ENSCHIT00000001770	ENSCHIG00000001147	-	80.02129639	32.29201831	1.228756487	0.021892505	0.621870183	TRUE
ENSCHIT00000025090	ENSCHIG00000017197	NYNRIN	0	0.510965179	-7.290919572	0.021885277	0.621870183	TRUE
ENSCHIT00000025758	ENSCHIG00000017590	BYSL	81.15220875	32.12015467	1.244980487	0.021882101	0.621870183	TRUE
ENSCHIT00000014201	ENSCHIG00000010274	-	526.7181685	235.4429198	1.08660169	0.02201373	0.623139974	TRUE
ENSCHIT00000024904	ENSCHIG00000017076	HDGF	172.4039839	74.63406178	1.126615274	0.022018628	0.623139974	TRUE
ENSCHIT00000038707	ENSCHIG00000025426	CTSB	203.9076775	574.5850395	-1.449061939	0.022006028	0.623139974	TRUE
ENSCHIT00000035887	ENSCHIG00000023693	UCK2	52.49095721	18.72623379	1.390712496	0.022059604	0.623970005	TRUE
ENSCHIT00000028252	ENSCHIG00000019077	-	133.256789	57.14922609	1.145619418	0.022109532	0.625052235	TRUE
ENSCHIT00000012817	ENSCHIG00000009303	CLEC7A	0.02191175	0.586816718	-4.3859744	0.022140757	0.625371725	TRUE
ENSCHIT00000005809	ENSCHIG00000003957	DPP3	88.65134375	35.10423248	1.242328572	0.022298355	0.627317645	TRUE
ENSCHIT00000013411	ENSCHIG00000009648	-	1.813102248	0.031090581	5.581882707	0.022366236	0.627317645	TRUE
ENSCHIT00000014892	ENSCHIG00000010757	ATP5F1B	1388.82596	628.3843154	1.068957006	0.022447276	0.627317645	TRUE
ENSCHIT00000015796	ENSCHIG00000011350	CD14	9.795871508	30.38439851	-1.638723345	0.022373698	0.627317645	TRUE
ENSCHIT00000023939	ENSCHIG00000016505	-	0	0.207517781	-6.215606282	0.022308931	0.627317645	TRUE
ENSCHIT00000029040	ENSCHIG00000019603	CBX2	10.6500697	2.82076454	1.83643115	0.022419485	0.627317645	TRUE
ENSCHIT00000029987	ENSCHIG00000020156	APBA2	0.031090581	0.349104571	-3.382388891	0.022385355	0.627317645	TRUE
ENSCHIT00000033980	ENSCHIG00000022547	NEK9	0.43093109	0	7.249910146	0.022292387	0.627317645	TRUE
ENSCHIT00000037542	ENSCHIG00000024688	-	0	0.416323256	-7.265777379	0.022445601	0.627317645	TRUE
ENSCHIT00000036580	ENSCHIG00000024114	ANKRD37	5.961304728	1.423408799	2.036300944	0.022513572	0.62786028	TRUE
ENSCHIT00000013213	ENSCHIG00000009558	ASAH1	50.35450236	149.5158432	-1.522086144	0.022640573	0.630090083	TRUE
ENSCHIT00000029812	ENSCHIG00000020079	-	93.03660898	38.73530953	1.188442613	0.02266175	0.630352002	TRUE
ENSCHIT00000000311	ENSCHIG00000000207	NAA10	157.98704	67.0775671	1.146632677	0.022693988	0.630715279	TRUE
ENSCHIT00000036891	ENSCHIG00000024287	MDH2	171.0539343	70.99212673	1.172627874	0.02270549	0.630715279	TRUE
ENSCHIT00000035502	ENSCHIG00000023450	-	577.4055237	254.151414	1.096947475	0.022735309	0.630760598	TRUE
ENSCHIT00000013698	ENSCHIG00000009931	MRPS25	58.15432603	21.5296089	1.331634995	0.022838331	0.631248969	TRUE
ENSCHIT00000020665	ENSCHIG00000014480	PRTN3	0	0.494482431	-7.243980086	0.022820255	0.631248969	TRUE
ENSCHIT00000025760	ENSCHIG00000017580	SKOR1	0	0.124362325	-5.446965227	0.022830057	0.631248969	TRUE
ENSCHIT00000001580	ENSCHIG00000001113	-	0	0.114246037	-5.376795494	0.022977596	0.632890888	TRUE
ENSCHIT00000018716	ENSCHIG00000013218	IPO11	0.905685681	0.015545291	5.646520647	0.022945687	0.632890888	TRUE
ENSCHIT00000020546	ENSCHIG00000014376	CASQ2	0	0.294814545	-6.520608816	0.023012925	0.632890888	TRUE
ENSCHIT00000024747	ENSCHIG00000016983	MMP9	463.5762332	1069.091227	-1.250957461	0.023088978	0.634656646	TRUE
ENSCHIT00000031363	ENSCHIG00000021051	SLAMF9	0	0.251732761	-6.327501942	0.023147128	0.634951914	TRUE
ENSCHIT00000032051	ENSCHIG00000021478	SNX10	0	0.117058408	-5.339262896	0.023116669	0.634951914	TRUE
ENSCHIT00000040852	ENSCHIG00000026724	-	0	0.189901836	-6.202354573	0.023139312	0.634951914	TRUE
ENSCHIT00000023389	ENSCHIG00000016162	-	58.75495715	22.77444783	1.284504271	0.023183437	0.635434526	TRUE
ENSCHIT00000034857	ENSCHIG00000023069	-	1.097194678	4.655654812	-2.182924933	0.023188444	0.635434526	TRUE
ENSCHIT00000028745	ENSCHIG00000019398	-	120.5641777	51.21864141	1.160694931	0.023222496	0.635717316	TRUE
ENSCHIT00000018140	ENSCHIG00000012904	MTFP1	8.310848465	2.07419911	1.89870992	0.023304074	0.636974056	TRUE
ENSCHIT00000023993	ENSCHIG00000016526	ITGB5	0.029215667	0.556467854	-3.965181262	0.023342304	0.637368628	TRUE
ENSCHIT00000002943	ENSCHIG00000002096	F2RL2	2.241097241	10.44625004	-2.167097523	0.023451107	0.639308156	TRUE
ENSCHIT00000017282	ENSCHIG00000012336	FAM234B	0.054877246	0.408277622	-2.94526334	0.023471373	0.639308156	TRUE
ENSCHIT00000031056	ENSCHIG00000020873	ZNF879	0	0.486241058	-7.219920443	0.023473002	0.639308156	TRUE
ENSCHIT00000013306	ENSCHIG00000009676	-	592.1709306	271.5729267	1.058083089	0.023517603	0.639929175	TRUE
ENSCHIT00000016651	ENSCHIG00000011929	TNFSF18	0.016482748	0.379844915	-4.203846064	0.023556808	0.639929175	TRUE
ENSCHIT00000017403	ENSCHIG00000012413	BTBD7	1.212450185	0.014607834	6.011872774	0.023529218	0.639929175	TRUE
ENSCHIT00000024123	ENSCHIG00000016615	SUPT3H	0.083155456	0.965641691	-3.549576225	0.023567474	0.639929175	TRUE
ENSCHIT00000033325	ENSCHIG00000022179	C20orf194	0.596737266	4.194230831	-2.744940742	0.023541643	0.639929175	TRUE
ENSCHIT00000030424	ENSCHIG00000020473	RAI1	0.007303917	0.559475965	-5.573881147	0.023591078	0.640245602	TRUE
ENSCHIT00000024026	ENSCHIG00000016536	C7	1.417433819	5.601146412	-1.995688951	0.023629649	0.640967702	TRUE
ENSCHIT00000015647	ENSCHIG00000011250	MSR1	31.74642876	105.3904258	-1.707279252	0.023691707	0.64135211	TRUE
ENSCHIT00000024734	ENSCHIG00000016997	PSMD2	712.9745748	315.3101709	1.086407467	0.023681593	0.64135211	TRUE
ENSCHIT00000031879	ENSCHIG00000021355	ASH2L	0.505845172	0.022849207	4.30052438	0.023677988	0.64135211	TRUE
ENSCHIT00000017609	ENSCHIG00000012563	CYBB	0.20450967	6.418659414	-5.012442339	0.023723737	0.641570814	TRUE
ENSCHIT00000008965	ENSCHIG00000006747	-	24.41328713	62.11796934	-1.450709476	0.023748062	0.641580894	TRUE
ENSCHIT00000033094	ENSCHIG00000022041	RBPJ	10.07702615	2.38764954	2.104197902	0.023747292	0.641580894	TRUE
ENSCHIT00000038574	ENSCHIG00000025363	MORN5	0.111629406	0	5.262811009	0.023934654	0.644995579	TRUE
ENSCHIT00000011551	ENSCHIG00000008340	-	758.1720348	344.8893357	1.065039085	0.024030676	0.646282847	TRUE
ENSCHIT00000000579	ENSCHIG00000000389	DLG5	0.46975831	0	7.193679128	0.02416291	0.649082055	TRUE
ENSCHIT00000013977	ENSCHIG00000010138	SUV39H1	87.40028239	36.47116735	1.191687729	0.024172712	0.649082055	TRUE
ENSCHIT00000037314	ENSCHIG00000024574	-	0	0.477999684	-7.195451828	0.024183223	0.649082055	TRUE
ENSCHIT00000013875	ENSCHIG00000009939	PFAS	34.90418487	12.12983854	1.419793848	0.024236019	0.649198129	TRUE
ENSCHIT00000019879	ENSCHIG00000013986	-	838.2115788	371.8942563	1.082790801	0.024234594	0.649198129	TRUE
ENSCHIT00000019999	ENSCHIG00000014012	44082	3.880306437	13.95176938	-1.85127972	0.024211288	0.649198129	TRUE
ENSCHIT00000030581	ENSCHIG00000020558	ASAP1	0.691451202	5.993198569	-3.201722179	0.02422113	0.649198129	TRUE
ENSCHIT00000012929	ENSCHIG00000009326	ZNF358	0.080538824	0.71192076	-3.058088006	0.024457802	0.649498052	TRUE
ENSCHIT00000014412	ENSCHIG00000010442	-	205.2667101	569.9387928	-1.464681557	0.024353811	0.649498052	TRUE
ENSCHIT00000017480	ENSCHIG00000012393	HK2	54.83823391	20.56756254	1.318190498	0.02442592	0.649498052	TRUE
ENSCHIT00000021698	ENSCHIG00000015107	TRAIP	15.9915202	4.851490386	1.623077045	0.024468493	0.649498052	TRUE
ENSCHIT00000025883	ENSCHIG00000017659	A4GNT	0	0.106004663	-5.26896654	0.024442479	0.649498052	TRUE
ENSCHIT00000026867	ENSCHIG00000018198	-	467.4815881	201.8641238	1.109019828	0.02436247	0.649498052	TRUE
ENSCHIT00000027012	ENSCHIG00000018203	-	0	0.202088778	-6.099878829	0.024489688	0.649498052	TRUE
ENSCHIT00000039792	ENSCHIG00000026081	NAT10	86.76559382	34.38413189	1.235786419	0.024412888	0.649498052	TRUE
ENSCHIT00000040160	ENSCHIG00000026282	PLA2G4A	10.59230743	35.89726946	-1.767996355	0.02433203	0.649498052	TRUE
ENSCHIT00000039492	ENSCHIG00000025899	TLR2	68.77448814	150.9190784	-1.163547841	0.024561067	0.650347844	TRUE
ENSCHIT00000033125	ENSCHIG00000022109	FAM189A2	0.545609849	0.054877246	3.264744983	0.024593063	0.65062921	TRUE
ENSCHIT00000033539	ENSCHIG00000022345	OXA1L	130.8235752	57.49058419	1.128590497	0.024621228	0.651052849	TRUE
ENSCHIT00000018450	ENSCHIG00000013105	CHAF1A	94.28450773	39.36628952	1.177571974	0.024754652	0.652090491	TRUE
ENSCHIT00000040716	ENSCHIG00000026641	PLA2G12A	0.453275562	0	7.142551967	0.024752637	0.652090491	TRUE
ENSCHIT00000035710	ENSCHIG00000023584	FAM184A	0.420310067	0	7.210594802	0.024795671	0.652187271	TRUE
ENSCHIT00000037170	ENSCHIG00000024486	TSPAN11	0	0.461516936	-7.145242224	0.024820426	0.652187271	TRUE
ENSCHIT00000017334	ENSCHIG00000012377	HIST1H1A	162.411884	72.20783248	1.093280069	0.024928192	0.653364989	TRUE
ENSCHIT00000036792	ENSCHIG00000024256	CEP250	36.52743764	3.442730663	3.22335151	0.025008001	0.654496165	TRUE
ENSCHIT00000004636	ENSCHIG00000003131	TIMM50	107.5775452	44.02498321	1.19198911	0.025041841	0.655041186	TRUE
ENSCHIT00000019027	ENSCHIG00000013443	DAPK1	15.78336349	48.67242871	-1.656673274	0.02524951	0.658918223	TRUE
ENSCHIT00000032458	ENSCHIG00000021714	LPCAT2	3.754182453	14.2300187	-1.960016552	0.025250763	0.658918223	TRUE
ENSCHIT00000022706	ENSCHIG00000015726	CD163	74.86232542	398.7167299	-2.301069569	0.02530463	0.659824391	TRUE
ENSCHIT00000022795	ENSCHIG00000015802	-	0.338442306	1.89238415	-2.474630523	0.025310121	0.659824391	TRUE
ENSCHIT00000018449	ENSCHIG00000013104	CCDC63	0.568067577	0.082217999	2.627243129	0.025363307	0.659836273	TRUE
ENSCHIT00000021734	ENSCHIG00000015159	NHP2	85.65595492	33.53711453	1.245546498	0.025453377	0.659836273	TRUE
ENSCHIT00000024880	ENSCHIG00000017021	ATG2A	0.046635872	0.350979485	-2.900639031	0.025519959	0.659836273	TRUE
ENSCHIT00000026882	ENSCHIG00000018212	KMO	9.4165621	37.33695543	-1.944841517	0.025352339	0.659836273	TRUE
ENSCHIT00000027220	ENSCHIG00000018423	PHGDH	87.71093028	35.91307203	1.215309664	0.025471888	0.659836273	TRUE
ENSCHIT00000032628	ENSCHIG00000021821	NUP93	257.3732253	116.9902084	1.063554161	0.025407503	0.659836273	TRUE
ENSCHIT00000033570	ENSCHIG00000022332	TRIP13	129.935279	55.26745249	1.141669885	0.025437366	0.659836273	TRUE
ENSCHIT00000034399	ENSCHIG00000022833	-	48.84182102	18.22198531	1.334174726	0.025386122	0.659836273	TRUE
ENSCHIT00000036785	ENSCHIG00000024255	ATRIP	46.35131896	17.26142238	1.348090187	0.025495897	0.659836273	TRUE
ENSCHIT00000039670	ENSCHIG00000026007	EXT2	5.119572339	0.568459056	3.205457688	0.025465827	0.659836273	TRUE
ENSCHIT00000036656	ENSCHIG00000024157	-	0.445034188	0	7.116288367	0.025547668	0.660043125	TRUE
ENSCHIT00000018665	ENSCHIG00000013241	-	613.5671843	283.0566093	1.040407662	0.025578168	0.660385148	TRUE
ENSCHIT00000031886	ENSCHIG00000021374	GINS3	8.403254765	2.360813523	1.802605221	0.025618762	0.66047832	TRUE
ENSCHIT00000037343	ENSCHIG00000024557	PPP5C	109.9369369	46.28792019	1.158929929	0.025595748	0.66047832	TRUE
ENSCHIT00000027315	ENSCHIG00000018493	NAIP	11.65427022	36.11357459	-1.64063839	0.025659109	0.660882434	TRUE
ENSCHIT00000000624	ENSCHIG00000000420	FBXO15	9.655480098	2.37272224	1.884073102	0.025731605	0.661895766	TRUE
ENSCHIT00000004841	ENSCHIG00000003573	KLHL31	1.943635293	0.182597919	3.154119798	0.02576043	0.661895766	TRUE
ENSCHIT00000010728	ENSCHIG00000007775	NOC4L	32.14702338	10.51840282	1.498584471	0.025857401	0.661895766	TRUE
ENSCHIT00000010754	ENSCHIG00000007519	MRC2	1.232178026	6.414199281	-2.293887092	0.025835572	0.661895766	TRUE
ENSCHIT00000013013	ENSCHIG00000009433	NEK2	70.36387919	29.23038949	1.202819765	0.0258236	0.661895766	TRUE
ENSCHIT00000013911	ENSCHIG00000009939	PFAS	23.18909319	7.187816769	1.657264546	0.025835855	0.661895766	TRUE
ENSCHIT00000014639	ENSCHIG00000010590	MTFR2	36.40063284	13.44412131	1.360935507	0.025742916	0.661895766	TRUE
ENSCHIT00000019373	ENSCHIG00000013703	-	6.560627854	18.42200343	-1.560322586	0.025879785	0.661895766	TRUE
ENSCHIT00000030323	ENSCHIG00000020423	MCM3	350.6864273	141.6424017	1.20200976	0.025896133	0.661895766	TRUE
ENSCHIT00000019801	ENSCHIG00000013943	PTK2	0.057689617	1.348886197	-4.564328288	0.025940629	0.662716899	TRUE
ENSCHIT00000009030	ENSCHIG00000006730	-	596.7033811	262.9245204	1.088222628	0.025962303	0.662778481	TRUE
ENSCHIT00000035161	ENSCHIG00000023286	-	95.36722877	39.32539165	1.190370531	0.026005616	0.663428019	TRUE
ENSCHIT00000035032	ENSCHIG00000023202	NXPE4	0.02191175	0.369532887	-3.802261034	0.02608657	0.665111864	TRUE
ENSCHIT00000031550	ENSCHIG00000021158	PIK3R1	5.258614511	18.43075937	-1.96111537	0.026111087	0.665168446	TRUE
ENSCHIT00000011325	ENSCHIG00000008208	ARL5C	5.978148184	17.23429767	-1.63865608	0.026246499	0.666715832	TRUE
ENSCHIT00000004664	ENSCHIG00000003271	SHMT2	189.9865534	82.46996975	1.112876291	0.02640424	0.668503949	TRUE
ENSCHIT00000037570	ENSCHIG00000024737	TXNDC5	115.8610117	47.48555633	1.180110513	0.026624974	0.673073107	TRUE
ENSCHIT00000008807	ENSCHIG00000006635	CD248	0	0.112371123	-5.366010901	0.026741039	0.673704403	TRUE
ENSCHIT00000013688	ENSCHIG00000009775	EIF4G1	7.209162242	1.708261553	1.966290691	0.02669956	0.673704403	TRUE
ENSCHIT00000035706	ENSCHIG00000023590	43891	7.742100714	21.96257987	-1.558788267	0.026724637	0.673704403	TRUE
ENSCHIT00000014492	ENSCHIG00000010491	-	44.62813011	16.87841486	1.319636817	0.026827257	0.67534284	TRUE
ENSCHIT00000016185	ENSCHIG00000011608	-	2038.55182	952.780147	1.026432096	0.026840587	0.67534284	TRUE
ENSCHIT00000019187	ENSCHIG00000013554	XPNPEP1	0.117995865	1.275342294	-3.279831485	0.026927941	0.676259921	TRUE
ENSCHIT00000020091	ENSCHIG00000014084	RUNX1T1	0.428551441	0	7.062287225	0.026937798	0.676259921	TRUE
ENSCHIT00000034740	ENSCHIG00000023037	ETV4	0.129987068	0	5.501874467	0.026934643	0.676259921	TRUE
ENSCHIT00000030063	ENSCHIG00000020263	ALKAL2	0.016482748	0.227554617	-3.654343848	0.026989305	0.676601798	TRUE
ENSCHIT00000016475	ENSCHIG00000011808	GPR137B	0.478154181	3.567340441	-2.766795304	0.027032364	0.677364275	TRUE
ENSCHIT00000013849	ENSCHIG00000009959	SEZ6L	0	0.365195839	-7.078057257	0.027095939	0.67768942	TRUE
ENSCHIT00000037249	ENSCHIG00000024159	NIN	50.7645737	108.7706539	-1.17927866	0.02705891	0.67768942	TRUE
ENSCHIT00000039463	ENSCHIG00000025883	DDX58	75.45923151	175.0275324	-1.284884505	0.027095311	0.67768942	TRUE
ENSCHIT00000015707	ENSCHIG00000011289	DUSP4	165.6897551	70.6161855	1.144875739	0.027123852	0.678070996	TRUE
ENSCHIT00000035842	ENSCHIG00000023670	PLXDC2	1.093990827	4.155351898	-1.987265232	0.027166626	0.678823524	TRUE
ENSCHIT00000024032	ENSCHIG00000016547	RASIP1	0.23317936	0.014607834	3.659663927	0.02728896	0.680756931	TRUE
ENSCHIT00000020348	ENSCHIG00000014259	GALE	35.67017962	12.15432568	1.436489637	0.027367746	0.681940583	TRUE
ENSCHIT00000030563	ENSCHIG00000020541	ALDH5A1	0.039331955	0.352854399	-3.093886864	0.027483881	0.684197941	TRUE
ENSCHIT00000019574	ENSCHIG00000013809	-	10.53646196	33.44892283	-1.624826046	0.027559376	0.684804465	TRUE
ENSCHIT00000024406	ENSCHIG00000016806	GLA	24.17380285	71.91085753	-1.517574909	0.02761129	0.685458587	TRUE
ENSCHIT00000013634	ENSCHIG00000009775	EIF4G1	519.3773727	233.3747985	1.059668996	0.027664674	0.685830437	TRUE
ENSCHIT00000008873	ENSCHIG00000006664	DZIP1	7.261144632	1.995772181	1.811633859	0.027876748	0.686718304	TRUE
ENSCHIT00000015856	ENSCHIG00000011394	-	0	0.22700864	-6.185460183	0.02782989	0.686718304	TRUE
ENSCHIT00000016369	ENSCHIG00000011688	KIAA1109	84.11017987	180.1354362	-1.15028319	0.027790301	0.686718304	TRUE
ENSCHIT00000021439	ENSCHIG00000014989	MROH6	0	0.099638204	-5.158964446	0.027871402	0.686718304	TRUE
ENSCHIT00000021703	ENSCHIG00000015060	SMAP1	0	0.428551441	-7.039245377	0.027729462	0.686718304	TRUE
ENSCHIT00000030613	ENSCHIG00000020570	-	0	0.111433666	-5.398322944	0.027824187	0.686718304	TRUE
ENSCHIT00000032202	ENSCHIG00000021567	-	0	0.105067206	-5.291604713	0.027784859	0.686718304	TRUE
ENSCHIT00000034441	ENSCHIG00000022861	TNFAIP8L3	0	0.105067206	-5.291604099	0.027776603	0.686718304	TRUE
ENSCHIT00000036701	ENSCHIG00000024195	PCMTD1	29.07942877	64.71483742	-1.224814227	0.027879945	0.686718304	TRUE
ENSCHIT00000037031	ENSCHIG00000024329	DCAF6	0.420310067	0	7.034507855	0.027749737	0.686718304	TRUE
ENSCHIT00000040065	ENSCHIG00000026255	GM2A	15.07603706	45.49965491	-1.5508156	0.027860025	0.686718304	TRUE
ENSCHIT00000013603	ENSCHIG00000009884	-	0	0.13541607	-5.493166788	0.027900193	0.686742079	TRUE
ENSCHIT00000021225	ENSCHIG00000014851	MRPL11	84.04348878	34.8156299	1.187576308	0.027906548	0.686742079	TRUE
ENSCHIT00000011768	ENSCHIG00000008507	CARM1	80.09779733	32.45930792	1.208255569	0.027957722	0.687180512	TRUE
ENSCHIT00000034455	ENSCHIG00000022849	CCT7	755.7497752	345.1122848	1.043733341	0.027975672	0.687180512	TRUE
ENSCHIT00000034847	ENSCHIG00000023106	SH3YL1	0.285635714	0.014607834	3.840650913	0.02797158	0.687180512	TRUE
ENSCHIT00000039368	ENSCHIG00000025821	ANKRD13B	2.333400756	0.414839822	2.362558671	0.027990965	0.687241051	TRUE
ENSCHIT00000019575	ENSCHIG00000013784	FBXL2	0.007303917	0.292352411	-4.922316291	0.028059815	0.688300573	TRUE
ENSCHIT00000028905	ENSCHIG00000019490	TFEC	1.134260239	4.465948716	-1.989476414	0.028246311	0.690976993	TRUE
ENSCHIT00000031888	ENSCHIG00000021373	KIAA1671	2.412847626	0.153382252	3.705638691	0.028273032	0.691055028	TRUE
ENSCHIT00000024300	ENSCHIG00000016728	ADI1	24.64075926	8.804877233	1.430175465	0.028311907	0.691318946	TRUE
ENSCHIT00000020683	ENSCHIG00000014487	SASH1	0.379103197	0	7.062560472	0.028347549	0.691558851	TRUE
ENSCHIT00000030000	ENSCHIG00000020147	RRAGD	0.379103197	0	7.062560072	0.028335527	0.691558851	TRUE
ENSCHIT00000030570	ENSCHIG00000020575	CDK4	86.73915975	35.77654306	1.186183969	0.028404002	0.691753108	TRUE
ENSCHIT00000036252	ENSCHIG00000023918	AK2	106.0706098	45.130234	1.146756385	0.02837193	0.691753108	TRUE
ENSCHIT00000031776	ENSCHIG00000021216	ITGA1	35.28826276	82.68313321	-1.268740532	0.028536588	0.693625944	TRUE
ENSCHIT00000038000	ENSCHIG00000025014	RERE	0.613529009	0.008241374	5.914027355	0.028634599	0.694765126	TRUE
ENSCHIT00000002309	ENSCHIG00000001191	-	1497.489536	702.4463929	1.017388234	0.028673954	0.695090367	TRUE
ENSCHIT00000034143	ENSCHIG00000022686	GAS2L1	0.994702861	5.095538222	-2.351062615	0.028673426	0.695090367	TRUE
ENSCHIT00000016537	ENSCHIG00000011784	SKAP2	5.810291654	26.34357087	-2.130534334	0.028701317	0.695124624	TRUE
ENSCHIT00000031761	ENSCHIG00000021312	RALGPS2	11.47942988	31.09972805	-1.564406735	0.028763367	0.696312624	TRUE
ENSCHIT00000015168	ENSCHIG00000010928	LSM4	68.15003039	28.10034257	1.195002669	0.028975881	0.697930537	TRUE
ENSCHIT00000016954	ENSCHIG00000012099	NDRG2	6.623540263	21.60807771	-1.67483505	0.029002074	0.697930537	TRUE
ENSCHIT00000021332	ENSCHIG00000014925	COX7A1	35.85348784	13.04494004	1.398504264	0.028916741	0.697930537	TRUE
ENSCHIT00000021481	ENSCHIG00000014997	-	458.9882445	207.6163455	1.055342586	0.028950456	0.697930537	TRUE
ENSCHIT00000021581	ENSCHIG00000015073	-	19.81016068	6.603616683	1.514653554	0.028986924	0.697930537	TRUE
ENSCHIT00000023961	ENSCHIG00000016491	MTUS1	0.014607834	0.256770284	-3.873703428	0.028903343	0.697930537	TRUE
ENSCHIT00000025582	ENSCHIG00000017462	-	324.1581368	126.7119056	1.213377775	0.029007653	0.697930537	TRUE
ENSCHIT00000028972	ENSCHIG00000019553	CCSER1	0.029215667	0.404177557	-3.587841247	0.029022452	0.697930537	TRUE
ENSCHIT00000037104	ENSCHIG00000024329	DCAF6	0.807376414	0.032965495	4.663995827	0.028965051	0.697930537	TRUE
ENSCHIT00000038438	ENSCHIG00000025263	RPS18	3061.437054	1450.744253	1.020151589	0.029025614	0.697930537	TRUE
ENSCHIT00000039484	ENSCHIG00000025863	SMARCA2	50.94874801	106.8083428	-1.114490175	0.028898976	0.697930537	TRUE
ENSCHIT00000020198	ENSCHIG00000014169	YBX1	869.6111817	403.8602268	1.032364175	0.029064579	0.698553931	TRUE
ENSCHIT00000023231	ENSCHIG00000016080	RUNX2	0.049448243	0.495028409	-3.2247687	0.029093164	0.698927388	TRUE
ENSCHIT00000020519	ENSCHIG00000014381	NASP	411.9157907	192.7742609	1.020551276	0.029178674	0.699887717	TRUE
ENSCHIT00000023220	ENSCHIG00000016056	PKM	244.4880536	113.7444674	1.035055088	0.029156569	0.699887717	TRUE
ENSCHIT00000036663	ENSCHIG00000024164	-	106.1584113	45.86503474	1.130116218	0.029171355	0.699887717	TRUE
ENSCHIT00000040900	ENSCHIG00000026747	-	45.68792928	17.92428638	1.283549169	0.029214354	0.700268724	TRUE
ENSCHIT00000021548	ENSCHIG00000014984	ABCC3	1.089458039	5.701887041	-2.326831738	0.029246784	0.700419281	TRUE
ENSCHIT00000036927	ENSCHIG00000024308	ADAM28	0.197792973	5.103058179	-4.890394817	0.029242835	0.700419281	TRUE
ENSCHIT00000004696	ENSCHIG00000003497	PRR16	0	0.10694212	-5.251833416	0.029317987	0.700871261	TRUE
ENSCHIT00000037755	ENSCHIG00000024855	PARVA	0	0.125299782	-5.415258038	0.029357469	0.700900503	TRUE
ENSCHIT00000040906	ENSCHIG00000026750	CACTIN	0.079601367	1.125740641	-3.940542096	0.029370564	0.700900503	TRUE
ENSCHIT00000024863	ENSCHIG00000017000	HSPA8	3442.887351	1585.846042	1.029633983	0.029393961	0.70112319	TRUE
ENSCHIT00000031514	ENSCHIG00000021138	OSTN	0.247241216	0	6.290170813	0.029433339	0.701750016	TRUE
ENSCHIT00000034187	ENSCHIG00000022708	ABHD11	9.759177125	2.622971567	1.798949742	0.029558941	0.702867803	TRUE
ENSCHIT00000024954	ENSCHIG00000017108	MFHAS1	0.411131236	0.014607834	4.452428677	0.029602559	0.70298689	TRUE
ENSCHIT00000025664	ENSCHIG00000017517	CYC1	182.4254434	79.91000355	1.09886086	0.029616438	0.70298689	TRUE
ENSCHIT00000027118	ENSCHIG00000018372	LDH-A	453.6817216	210.7963839	1.041729521	0.029608636	0.70298689	TRUE
ENSCHIT00000018092	ENSCHIG00000012868	HECW2	0	0.412068693	-6.983167048	0.029686332	0.703834909	TRUE
ENSCHIT00000036818	ENSCHIG00000024266	-	501.0288589	228.118182	1.04723909	0.029691578	0.703834909	TRUE
ENSCHIT00000014913	ENSCHIG00000010761	PRDX5	114.8027058	48.51841671	1.144773223	0.029728881	0.703874244	TRUE
ENSCHIT00000023705	ENSCHIG00000016308	-	0	0.100575661	-5.152969608	0.029709283	0.703874244	TRUE
ENSCHIT00000035511	ENSCHIG00000023479	C1R	0	0.117800126	-5.503479973	0.029732653	0.703874244	TRUE
ENSCHIT00000030305	ENSCHIG00000020406	-	0.008241374	0.692275404	-5.877911438	0.029748994	0.703950032	TRUE
ENSCHIT00000007097	ENSCHIG00000005280	-	20.38600614	6.792385322	1.514731951	0.029816169	0.704076002	TRUE
ENSCHIT00000012203	ENSCHIG00000008882	GZF1	19.69072263	6.509057244	1.556741381	0.029823917	0.704076002	TRUE
ENSCHIT00000035577	ENSCHIG00000023518	TMEM47	0.967712345	4.77170375	-2.256391744	0.029801562	0.704076002	TRUE
ENSCHIT00000037489	ENSCHIG00000024668	ACOT7	0.131470502	1.463245489	-3.51008882	0.029808847	0.704076002	TRUE
ENSCHIT00000039877	ENSCHIG00000026142	-	12.17678405	3.779493794	1.617786713	0.029833172	0.704076002	TRUE
ENSCHIT00000031081	ENSCHIG00000020885	-	6.917417351	23.07046823	-1.723427062	0.029858014	0.70435199	TRUE
ENSCHIT00000019123	ENSCHIG00000013529	-	0	0.180177028	-5.959643084	0.029937519	0.704985807	TRUE
ENSCHIT00000026072	ENSCHIG00000017720	-	148.5569411	64.96899108	1.103245538	0.029928029	0.704985807	TRUE
ENSCHIT00000031415	ENSCHIG00000021066	EFEMP1	0.236929188	0.016482748	3.679888671	0.029917662	0.704985807	TRUE
ENSCHIT00000022523	ENSCHIG00000015637	GAS6	0.014607834	0.232241902	-3.680778502	0.030075384	0.70755719	TRUE
ENSCHIT00000029869	ENSCHIG00000020118	RAD54L	18.67906305	6.109525731	1.518122398	0.030070855	0.70755719	TRUE
ENSCHIT00000031872	ENSCHIG00000021352	-	38.57202896	14.21325772	1.343202621	0.030141338	0.707918404	TRUE
ENSCHIT00000014208	ENSCHIG00000010215	SGK1	58.55403234	22.54705818	1.291777523	0.030175119	0.708401242	TRUE
ENSCHIT00000008356	ENSCHIG00000006252	SLC46A3	23.42923606	52.76468164	-1.236197164	0.030235592	0.708449934	TRUE
ENSCHIT00000020415	ENSCHIG00000014325	EIF3L	412.9037906	190.1807525	1.036361692	0.030334001	0.708449934	TRUE
ENSCHIT00000026828	ENSCHIG00000018222	MYBBP1A	190.6293609	77.67624035	1.175319575	0.030261744	0.708449934	TRUE
ENSCHIT00000032094	ENSCHIG00000021489	-	0.065930991	0.891077847	-3.876370069	0.030270125	0.708449934	TRUE
ENSCHIT00000023649	ENSCHIG00000016329	-	19.67387917	6.700792752	1.468831574	0.030375588	0.70906813	TRUE
ENSCHIT00000016790	ENSCHIG00000012038	PTAFR	6.717244729	18.95297468	-1.531682864	0.030532286	0.709488639	TRUE
ENSCHIT00000019256	ENSCHIG00000013611	-	285.1626935	134.6816866	1.019857551	0.030461265	0.709488639	TRUE
ENSCHIT00000024547	ENSCHIG00000016881	ATP5MC1	86.05719637	34.82940306	1.195999028	0.030527208	0.709488639	TRUE
ENSCHIT00000027325	ENSCHIG00000018446	ZFHX3	0	0.403827319	-6.954293911	0.030536177	0.709488639	TRUE
ENSCHIT00000032407	ENSCHIG00000021687	HNRNPAB	416.5699974	186.150576	1.064293307	0.030617158	0.709488639	TRUE
ENSCHIT00000037901	ENSCHIG00000024940	MRPS27	71.15093072	29.99710501	1.16983516	0.030545056	0.709488639	TRUE
ENSCHIT00000040028	ENSCHIG00000025774	DST	0.254545132	0	6.491482452	0.03061874	0.709488639	TRUE
ENSCHIT00000007338	ENSCHIG00000005085	HVCN1	0	0.160686169	-5.958944515	0.030656698	0.709754221	TRUE
ENSCHIT00000036300	ENSCHIG00000023929	AIF1	16.85664714	60.00719167	-1.782209741	0.030655461	0.709754221	TRUE
ENSCHIT00000016261	ENSCHIG00000011595	INTS1	0.210525892	3.550641012	-4.273784693	0.030756866	0.710698421	TRUE
ENSCHIT00000024133	ENSCHIG00000016625	TLR8	10.37272644	29.1736478	-1.524854018	0.030744069	0.710698421	TRUE
ENSCHIT00000036260	ENSCHIG00000023940	IDI1	234.7654053	108.4906534	1.033662184	0.030732839	0.710698421	TRUE
ENSCHIT00000031267	ENSCHIG00000020989	TCP11L1	0.378124498	2.429124163	-2.69813309	0.030857492	0.711098847	TRUE
ENSCHIT00000032714	ENSCHIG00000021863	MED19	2.180214244	0.200213864	3.458050051	0.030860785	0.711098847	TRUE
ENSCHIT00000038768	ENSCHIG00000025454	-	4676.532791	2215.750068	1.018275523	0.030915387	0.712050737	TRUE
ENSCHIT00000019053	ENSCHIG00000013489	BOP1	71.2921162	28.87189987	1.209996098	0.030986121	0.7128921	TRUE
ENSCHIT00000026540	ENSCHIG00000017994	ADHFE1	0	0.245366302	-6.262391372	0.030977136	0.7128921	TRUE
ENSCHIT00000038091	ENSCHIG00000025062	-	224.1134521	103.4355908	1.034365739	0.031105769	0.71520573	TRUE
ENSCHIT00000024127	ENSCHIG00000016607	COX5B	201.400845	92.62080755	1.046413885	0.031171977	0.715806388	TRUE
ENSCHIT00000034753	ENSCHIG00000023024	ALOX5	0.115183494	0.678368045	-2.546953104	0.031268578	0.716298106	TRUE
ENSCHIT00000010967	ENSCHIG00000007987	SF3B5	107.9881403	46.97854719	1.114191934	0.031339393	0.716579304	TRUE
ENSCHIT00000020773	ENSCHIG00000014544	GP2	1.18366724	5.613683591	-2.21604371	0.031455759	0.71806239	TRUE
ENSCHIT00000021759	ENSCHIG00000015164	UQCRC1	304.2114452	141.082493	1.030514506	0.031435294	0.71806239	TRUE
ENSCHIT00000015391	ENSCHIG00000011010	MMP14	63.86639817	182.8657138	-1.48080883	0.031575322	0.719457429	TRUE
ENSCHIT00000030713	ENSCHIG00000020596	NRXN2	1.365832438	0.02191175	5.666152556	0.031599562	0.719457429	TRUE
ENSCHIT00000032207	ENSCHIG00000021525	CCNF	37.81813867	14.6626702	1.298479857	0.031589502	0.719457429	TRUE
ENSCHIT00000034394	ENSCHIG00000022831	ARHGAP6	0.556972589	0.014607834	4.943006544	0.031708677	0.720262919	TRUE
ENSCHIT00000002559	ENSCHIG00000001826	FANCI	103.5894509	45.40160164	1.101686144	0.031731575	0.7203202	TRUE
ENSCHIT00000010312	ENSCHIG00000007570	GPR34	2.374679639	8.386174327	-1.814130133	0.031775482	0.720706134	TRUE
ENSCHIT00000015042	ENSCHIG00000010802	-	292.7666501	132.444328	1.050741363	0.03181551	0.721003526	TRUE
ENSCHIT00000021347	ENSCHIG00000014935	AUNIP	11.53563606	3.483154573	1.640657699	0.0318686	0.721049022	TRUE
ENSCHIT00000034311	ENSCHIG00000022785	GOLM1	5.28887042	17.68253635	-1.726783838	0.031884111	0.721049022	TRUE
ENSCHIT00000038599	ENSCHIG00000025365	-	207.5316652	91.92765623	1.075658104	0.031884814	0.721049022	TRUE
ENSCHIT00000040259	ENSCHIG00000026370	BDH1	64.14191033	26.88972606	1.177616941	0.031875063	0.721049022	TRUE
ENSCHIT00000012936	ENSCHIG00000009370	ATP4B	0.015545291	0.181856202	-3.398334487	0.031993667	0.722439679	TRUE
ENSCHIT00000039783	ENSCHIG00000026088	OIP5	13.2582377	4.086804276	1.604775016	0.032000249	0.722439679	TRUE
ENSCHIT00000014723	ENSCHIG00000010594	EVL	3.686974238	11.50685248	-1.795014924	0.032065066	0.722684799	TRUE
ENSCHIT00000022441	ENSCHIG00000015575	ETFA	123.8607992	55.66487275	1.111170738	0.032057921	0.722684799	TRUE
ENSCHIT00000023224	ENSCHIG00000016056	PKM	1247.692209	596.3407788	1.008856251	0.032151697	0.723995813	TRUE
ENSCHIT00000035642	ENSCHIG00000023559	WDR87	0.024724122	0.295906499	-3.643715043	0.032163777	0.723995813	TRUE
ENSCHIT00000018477	ENSCHIG00000013117	-	126.5093394	57.64449148	1.064367997	0.032265625	0.725695297	TRUE
ENSCHIT00000034859	ENSCHIG00000023077	WDFY3	6.770586827	27.93570164	-1.961250779	0.032313336	0.726446635	TRUE
ENSCHIT00000017872	ENSCHIG00000012714	KLF12	0.109754492	0.816050509	-2.82618383	0.032339107	0.726721057	TRUE
ENSCHIT00000031057	ENSCHIG00000020877	MN1	0.014607834	0.313913924	-4.018755372	0.032367306	0.727049753	TRUE
ENSCHIT00000024341	ENSCHIG00000016741	ZCCHC14	0.324967669	1.717285887	-2.405647744	0.032394459	0.727354705	TRUE
ENSCHIT00000010276	ENSCHIG00000007402	-	48.27793472	112.1963841	-1.339140227	0.032503434	0.729190312	TRUE
ENSCHIT00000033097	ENSCHIG00000022061	STRC	0	0.100575661	-5.140688376	0.032626709	0.729960551	TRUE
ENSCHIT00000034044	ENSCHIG00000022627	MYBPHL	0.596933006	0.07866391	2.851295453	0.032633146	0.729960551	TRUE
ENSCHIT00000037752	ENSCHIG00000024825	RHPN1	0.171193937	1.051022299	-2.771673287	0.032578719	0.729960551	TRUE
ENSCHIT00000038855	ENSCHIG00000025525	LRCH3	0.049448243	3.156446187	-5.727232374	0.032564151	0.729960551	TRUE
ENSCHIT00000007885	ENSCHIG00000005720	-	44.13890188	15.81988243	1.359311074	0.03289201	0.733025428	TRUE
ENSCHIT00000012719	ENSCHIG00000009218	-	0.07866391	0.452296863	-2.572308831	0.03289631	0.733025428	TRUE
ENSCHIT00000016761	ENSCHIG00000012008	-	0.335980172	0	6.893764805	0.032879114	0.733025428	TRUE
ENSCHIT00000018658	ENSCHIG00000013235	TMEM91	0.215017438	0.014607834	3.519477108	0.032933719	0.733025428	TRUE
ENSCHIT00000022372	ENSCHIG00000015525	-	304.0554241	145.2312939	1.008014611	0.03284866	0.733025428	TRUE
ENSCHIT00000034939	ENSCHIG00000023141	NR2F2	0	0.099638204	-5.146741349	0.032885828	0.733025428	TRUE
ENSCHIT00000007644	ENSCHIG00000005522	-	115.177438	299.0293605	-1.323312185	0.033056549	0.734233255	TRUE
ENSCHIT00000012991	ENSCHIG00000009421	-	604.4861414	278.4752499	1.02635735	0.033125675	0.734233255	TRUE
ENSCHIT00000023789	ENSCHIG00000016414	-	2.514978734	8.806576708	-1.941031204	0.033063114	0.734233255	TRUE
ENSCHIT00000032670	ENSCHIG00000021839	-	16.89216772	51.56993117	-1.572228976	0.03321641	0.734421272	TRUE
ENSCHIT00000035351	ENSCHIG00000023377	GPM6B	0	0.321372338	-6.895089753	0.033161723	0.734421272	TRUE
ENSCHIT00000037507	ENSCHIG00000024689	TNFRSF11B	0.349496051	1.693416738	-2.39595305	0.033193637	0.734421272	TRUE
ENSCHIT00000025980	ENSCHIG00000017696	CREB5	0	0.169123283	-5.924037463	0.033358873	0.735203278	TRUE
ENSCHIT00000028660	ENSCHIG00000019346	NPC2	33.84879411	78.78378039	-1.212386127	0.033355124	0.735203278	TRUE
ENSCHIT00000014579	ENSCHIG00000010556	-	224.3787007	100.3965736	1.082725233	0.033416628	0.735509051	TRUE
ENSCHIT00000039005	ENSCHIG00000025624	MAP2K4	0.243491387	0.022849207	3.150573549	0.033455602	0.735762302	TRUE
ENSCHIT00000027944	ENSCHIG00000018889	-	0	0.379103197	-6.864020239	0.033919583	0.738088467	TRUE
ENSCHIT00000028153	ENSCHIG00000019015	ANKRD50	0	0.379103197	-6.864020548	0.033907962	0.738088467	TRUE
ENSCHIT00000030772	ENSCHIG00000020706	HJURP	95.34061863	42.41250725	1.101988032	0.033710262	0.738088467	TRUE
ENSCHIT00000034726	ENSCHIG00000023034	CLEC4A	29.34104019	76.71523616	-1.392256991	0.033868111	0.738088467	TRUE
ENSCHIT00000035492	ENSCHIG00000023449	INCENP	93.90683626	41.76903133	1.105790285	0.033844954	0.738088467	TRUE
ENSCHIT00000036221	ENSCHIG00000023908	EPB41L3	0	0.379103197	-6.864020833	0.033897273	0.738088467	TRUE
ENSCHIT00000041062	ENSCHIG00000026835	CTTN	12.04184194	2.72119835	1.977332331	0.033827624	0.738088467	TRUE
ENSCHIT00000024811	ENSCHIG00000017000	HSPA8	674.4616967	316.7543275	1.002269539	0.033992036	0.739064676	TRUE
ENSCHIT00000040334	ENSCHIG00000026372	IQGAP3	0.55459294	0.058431334	2.979817507	0.034104556	0.739410519	TRUE
ENSCHIT00000024980	ENSCHIG00000017117	-	61.58101714	25.50518572	1.196243537	0.034149274	0.739781269	TRUE
ENSCHIT00000011065	ENSCHIG00000007747	TBL3	75.30140023	31.85870757	1.159051047	0.034177444	0.740092245	TRUE
ENSCHIT00000037935	ENSCHIG00000024948	TESK2	0.008241374	0.145336618	-3.842480547	0.034220886	0.740733554	TRUE
ENSCHIT00000024122	ENSCHIG00000016619	CLIC2	1.038917841	4.816351452	-2.132645812	0.034339392	0.742998488	TRUE
ENSCHIT00000036304	ENSCHIG00000023930	SAMM50	142.4526991	66.54476283	1.038950295	0.034493487	0.745300537	TRUE
ENSCHIT00000001492	ENSCHIG00000000811	-	92.70140194	40.16374539	1.119883249	0.034533562	0.745393448	TRUE
ENSCHIT00000019636	ENSCHIG00000013859	FABP9	0	0.092334287	-5.046392728	0.034519721	0.745393448	TRUE
ENSCHIT00000019874	ENSCHIG00000013986	-	282.9389038	130.805346	1.024385917	0.03458218	0.746142208	TRUE
ENSCHIT00000013936	ENSCHIG00000009939	PFAS	3.889567752	0.379803673	3.142020837	0.034704213	0.748172558	TRUE
ENSCHIT00000017432	ENSCHIG00000012452	SENP5	3.217133444	9.68599329	-1.655863903	0.034725214	0.748324167	TRUE
ENSCHIT00000000338	ENSCHIG00000000225	LZTR1	0.183926856	1.124452946	-2.776595274	0.034873489	0.748619374	TRUE
ENSCHIT00000006302	ENSCHIG00000004618	ZBTB32	145.6255756	67.37669903	1.076392099	0.034785868	0.748619374	TRUE
ENSCHIT00000011580	ENSCHIG00000008380	-	273.1382749	115.8833602	1.140064127	0.034791275	0.748619374	TRUE
ENSCHIT00000021699	ENSCHIG00000015061	TNRC18	1.765879157	0.156586103	3.642990852	0.034865137	0.748619374	TRUE
ENSCHIT00000026742	ENSCHIG00000018160	ZNF644	11.47367158	50.3466623	-2.223305179	0.034844215	0.748619374	TRUE
ENSCHIT00000027251	ENSCHIG00000018447	CARS2	60.11262023	25.6895453	1.167242925	0.034878651	0.748619374	TRUE
ENSCHIT00000028758	ENSCHIG00000019283	-	45.53779277	15.63421486	1.523441143	0.034800318	0.748619374	TRUE
ENSCHIT00000035300	ENSCHIG00000023350	MINOS1	183.0456669	87.11322158	1.00539396	0.034868898	0.748619374	TRUE
ENSCHIT00000019675	ENSCHIG00000013848	-	0	0.370861824	-6.832633585	0.034962113	0.748910548	TRUE
ENSCHIT00000024051	ENSCHIG00000016544	PPT2	0.479287378	2.292925133	-2.398393797	0.034947821	0.748910548	TRUE
ENSCHIT00000037360	ENSCHIG00000024609	FCGRT	14.65976552	39.3196857	-1.410456935	0.034992666	0.74896607	TRUE
ENSCHIT00000018279	ENSCHIG00000013008	ZNF454	0	0.22064218	-6.113558071	0.035069185	0.749097389	TRUE
ENSCHIT00000022049	ENSCHIG00000015364	NFIC	0.527447927	0.02191175	4.267680764	0.03512231	0.749097389	TRUE
ENSCHIT00000023672	ENSCHIG00000016340	SERPINB13	0.36262045	0	6.823446079	0.035077243	0.749097389	TRUE
ENSCHIT00000025176	ENSCHIG00000017178	S-LZ	4.190666272	12.42442658	-1.606038197	0.035112591	0.749097389	TRUE
ENSCHIT00000027028	ENSCHIG00000018325	VCP	750.9342879	319.18892	1.114266431	0.035045842	0.749097389	TRUE
ENSCHIT00000035278	ENSCHIG00000023338	-	3.971116047	0.901235377	2.110032029	0.035069036	0.749097389	TRUE
ENSCHIT00000039765	ENSCHIG00000025992	ELAC2	90.83830547	39.79320303	1.113371219	0.035124646	0.749097389	TRUE
ENSCHIT00000019497	ENSCHIG00000013723	CCDC171	0.234858534	1.579407683	-2.7933481	0.035140897	0.749145752	TRUE
ENSCHIT00000009185	ENSCHIG00000006777	EIF2AK4	0.379803673	9.734009811	-4.635844287	0.035244567	0.749189597	TRUE
ENSCHIT00000012923	ENSCHIG00000009388	NOP9	95.86561553	41.90481794	1.114690758	0.035195874	0.749189597	TRUE
ENSCHIT00000029226	ENSCHIG00000019721	-	0	0.153382252	-5.899396642	0.035203618	0.749189597	TRUE
ENSCHIT00000037965	ENSCHIG00000024919	DOCK11	43.36643532	125.5847056	-1.524759838	0.035254829	0.749189597	TRUE
ENSCHIT00000040752	ENSCHIG00000026666	-	255.2236166	120.3132326	1.0011579	0.035244881	0.749189597	TRUE
ENSCHIT00000023871	ENSCHIG00000016468	ZNF385A	0.22064218	0	6.128986744	0.035277303	0.749369923	TRUE
ENSCHIT00000012099	ENSCHIG00000008756	MAP3K12	0	0.306764505	-6.828553383	0.035328953	0.749626356	TRUE
ENSCHIT00000023267	ENSCHIG00000016090	-	2.878464628	0.534164624	2.448435771	0.035317281	0.749626356	TRUE
ENSCHIT00000022033	ENSCHIG00000015355	-	0.16369428	0.854053528	-2.391871561	0.035418129	0.749752325	TRUE
ENSCHIT00000041526	ENSCHIG00000027118	-	58.44907839	24.53289934	1.173861432	0.035401174	0.749752325	TRUE
ENSCHIT00000039737	ENSCHIG00000026063	ELOVL6	38.52055066	14.99177918	1.295280378	0.035443043	0.749917125	TRUE
ENSCHIT00000033087	ENSCHIG00000022082	NOP16	129.6402281	54.88423876	1.127952925	0.035595328	0.750767129	TRUE
ENSCHIT00000021864	ENSCHIG00000015257	ACOD1	4.746773418	16.37209572	-1.8289946	0.035797043	0.753834514	TRUE
ENSCHIT00000027017	ENSCHIG00000018320	CTTNBP2NL	7.547624848	21.9399061	-1.546731998	0.035813682	0.753888552	TRUE
ENSCHIT00000011028	ENSCHIG00000007884	KCNT1	1.140935694	5.867528249	-2.313724751	0.035847182	0.75400122	TRUE
ENSCHIT00000023999	ENSCHIG00000016503	-	744.8327056	348.7055337	1.000980498	0.035921963	0.754389394	TRUE
ENSCHIT00000013975	ENSCHIG00000010136	-	0.06311862	0.631577676	-3.186856224	0.036024203	0.755729404	TRUE
ENSCHIT00000024190	ENSCHIG00000016649	UBE2M	134.4876079	59.98786386	1.072462157	0.036106266	0.756279733	TRUE
ENSCHIT00000024776	ENSCHIG00000017017	HDAC10	19.08050025	6.58643346	1.491192307	0.036151254	0.756664292	TRUE
ENSCHIT00000012345	ENSCHIG00000008154	MACF1	574.8191741	1113.028013	-1.007145164	0.03618633	0.756808315	TRUE
ENSCHIT00000040702	ENSCHIG00000026636	CENPT	33.49851574	12.47671796	1.344165202	0.036288571	0.758224506	TRUE
ENSCHIT00000040088	ENSCHIG00000026221	MAPT	0	0.36262045	-6.800539906	0.03639231	0.759799395	TRUE
ENSCHIT00000020416	ENSCHIG00000014304	NUDT5	30.67489759	11.29274173	1.355874152	0.036425474	0.760195536	TRUE
ENSCHIT00000015261	ENSCHIG00000010987	HIST1H2BB	118.0000283	53.54415039	1.056259827	0.036475061	0.760933963	TRUE
ENSCHIT00000012272	ENSCHIG00000008918	P2RY1	1.601515173	6.132344167	-1.925647269	0.036509836	0.761316705	TRUE
ENSCHIT00000026134	ENSCHIG00000017710	-	71.74801758	30.92720582	1.139030867	0.036521829	0.761316705	TRUE
ENSCHIT00000032250	ENSCHIG00000021506	POLA2	2.614194687	0.304147873	3.023082057	0.036567561	0.761973534	TRUE
ENSCHIT00000036157	ENSCHIG00000023781	ORC4	3.694195671	10.6028152	-1.574692298	0.036613058	0.762624944	TRUE
ENSCHIT00000026047	ENSCHIG00000017756	NUP85	127.2120918	58.46037702	1.047658152	0.036672263	0.762927349	TRUE
ENSCHIT00000037156	ENSCHIG00000024484	SSPN	0.175294003	1.769464017	-3.373500857	0.036680538	0.762927349	TRUE
ENSCHIT00000036799	ENSCHIG00000024243	UBL7	1.900471026	0.328871995	2.385403213	0.036802494	0.763897879	TRUE
ENSCHIT00000038692	ENSCHIG00000025427	FOXM1	2.769214871	0.102254835	4.431106522	0.036874193	0.764793309	TRUE
ENSCHIT00000022830	ENSCHIG00000015817	WLS	0.700516778	0.015545291	5.097180118	0.036942131	0.765313533	TRUE
ENSCHIT00000031601	ENSCHIG00000021207	-	96.05580158	243.9650725	-1.318407799	0.036982823	0.765860372	TRUE
ENSCHIT00000024492	ENSCHIG00000016847	SEMA4F	17.50536808	4.252682466	1.861542247	0.037305905	0.769020146	TRUE
ENSCHIT00000031496	ENSCHIG00000021118	TRIM72	0	0.104129749	-5.315451735	0.037242146	0.769020146	TRUE
ENSCHIT00000036995	ENSCHIG00000024364	-	0.584941804	0.058431334	3.078121112	0.037317269	0.769020146	TRUE
ENSCHIT00000029039	ENSCHIG00000019601	DRAM1	2.884078899	10.16884523	-1.802904334	0.037375601	0.769236685	TRUE
ENSCHIT00000021422	ENSCHIG00000014983	-	110.3314296	13.9723928	2.836035658	0.037445481	0.769787701	TRUE
ENSCHIT00000019208	ENSCHIG00000013569	TRMT1	53.93485587	22.59568222	1.188229812	0.037591707	0.772478095	TRUE
ENSCHIT00000025549	ENSCHIG00000017436	MPO	0.014607834	0.914792498	-5.496710483	0.037607314	0.772478095	TRUE
ENSCHIT00000013858	ENSCHIG00000010000	ANPEP	0	0.16369428	-5.795119355	0.037659119	0.772697052	TRUE
ENSCHIT00000016343	ENSCHIG00000011720	CREBRF	25.30992753	55.76983653	-1.201277102	0.037655479	0.772697052	TRUE
ENSCHIT00000014777	ENSCHIG00000010692	USH1G	0	0.092334287	-5.03340357	0.037788354	0.774393179	TRUE
ENSCHIT00000014815	ENSCHIG00000010663	DTNB	0.346137702	0	6.756996805	0.0378948	0.774393179	TRUE
ENSCHIT00000016169	ENSCHIG00000011599	-	19.34536788	6.462545099	1.540537646	0.037827911	0.774393179	TRUE
ENSCHIT00000027489	ENSCHIG00000018580	CDCA2	50.6311255	20.2831222	1.272601559	0.037887744	0.774393179	TRUE
ENSCHIT00000034287	ENSCHIG00000022766	PRSS57	0	0.212400806	-6.067641861	0.037915243	0.774393179	TRUE
ENSCHIT00000035098	ENSCHIG00000023185	ACLY	104.0969026	48.59880168	1.051551659	0.037850681	0.774393179	TRUE
ENSCHIT00000038625	ENSCHIG00000025388	-	2.253953887	0.500065932	2.091667573	0.038175646	0.778820975	TRUE
ENSCHIT00000020535	ENSCHIG00000014396	C2	0.101513118	0.726137114	-2.750710448	0.038300674	0.781074224	TRUE
ENSCHIT00000015662	ENSCHIG00000011202	COQ3	13.77776372	1.285654322	3.509034653	0.038559549	0.781593151	TRUE
ENSCHIT00000016845	ENSCHIG00000011982	BUB1	53.39435556	22.34004514	1.183057693	0.038378935	0.781593151	TRUE
ENSCHIT00000022787	ENSCHIG00000015760	PES1	111.1619144	48.78925932	1.091908712	0.038509441	0.781593151	TRUE
ENSCHIT00000027393	ENSCHIG00000018468	NUP210	60.96240936	22.46004947	1.294899393	0.038407864	0.781593151	TRUE
ENSCHIT00000028666	ENSCHIG00000019342	SLC40A1	0.393123811	2.495961839	-2.554210684	0.038532664	0.781593151	TRUE
ENSCHIT00000032341	ENSCHIG00000021642	SELENON	0.014607834	0.211267609	-3.53448735	0.038464404	0.781593151	TRUE
ENSCHIT00000007067	ENSCHIG00000005295	-	0.788905496	0.134282873	2.417980417	0.038590848	0.78193173	TRUE
ENSCHIT00000001676	ENSCHIG00000000688	MIIP	3.130197389	0.600250113	2.240764946	0.03866331	0.783026369	TRUE
ENSCHIT00000029282	ENSCHIG00000019760	GMNN	34.85767272	13.39498206	1.291668305	0.03868872	0.783026369	TRUE
ENSCHIT00000018630	ENSCHIG00000013188	GNS	36.39364774	87.6835064	-1.244920017	0.038776724	0.784214969	TRUE
ENSCHIT00000037325	ENSCHIG00000024593	FN3KRP	98.55860833	42.30687313	1.130092457	0.038844903	0.785297348	TRUE
ENSCHIT00000040735	ENSCHIG00000026661	-	42.79642338	14.12228315	1.459843632	0.038912415	0.786068933	TRUE
ENSCHIT00000012387	ENSCHIG00000008966	CHTF18	21.97513863	7.963123903	1.381034549	0.039155469	0.786357596	TRUE
ENSCHIT00000029510	ENSCHIG00000019880	ADGRA3	3.804568153	16.47666931	-2.021102678	0.039134473	0.786357596	TRUE
ENSCHIT00000030476	ENSCHIG00000020498	TNNI3	0.382461546	0.016482748	4.328220029	0.039106788	0.786357596	TRUE
ENSCHIT00000031054	ENSCHIG00000020875	CTSL	145.107238	467.8514046	-1.608154113	0.039161557	0.786357596	TRUE
ENSCHIT00000018321	ENSCHIG00000013026	ZNF207	161.9838792	75.43904808	1.01452438	0.039215056	0.787136818	TRUE
ENSCHIT00000030718	ENSCHIG00000020675	CIAPIN1	126.3582236	58.95333478	1.024205779	0.039273182	0.787418471	TRUE
ENSCHIT00000037043	ENSCHIG00000024367	NBEA	13.15584867	31.96785454	-1.320660872	0.03925315	0.787418471	TRUE
ENSCHIT00000037786	ENSCHIG00000024837	WHRN	0	0.346137702	-6.734128949	0.039428155	0.789049137	TRUE
ENSCHIT00000034672	ENSCHIG00000023006	POLR2L	67.33976959	28.85964092	1.136414189	0.039445481	0.789101109	TRUE
ENSCHIT00000019623	ENSCHIG00000013848	-	0	0.337896328	-6.699749763	0.039593142	0.790662905	TRUE
ENSCHIT00000024121	ENSCHIG00000016532	DLC1	0.02191175	0.335825674	-3.64115067	0.039604617	0.790662905	TRUE
ENSCHIT00000014616	ENSCHIG00000010553	-	168.3837679	80.56183538	1.041130437	0.039664909	0.790832961	TRUE
ENSCHIT00000035131	ENSCHIG00000023246	NLRP3	11.29494658	28.30430626	-1.397320268	0.039654739	0.790832961	TRUE
ENSCHIT00000039916	ENSCHIG00000026166	MELK	27.98846699	10.568871	1.319132502	0.039687739	0.790993768	TRUE
ENSCHIT00000022862	ENSCHIG00000015847	AREG	0	0.284852754	-6.722615341	0.039741057	0.791094062	TRUE
ENSCHIT00000000320	ENSCHIG00000000214	DNAJC9	57.30456767	24.54375735	1.145410401	0.039808087	0.791625334	TRUE
ENSCHIT00000021562	ENSCHIG00000015059	LMO2	21.16090085	59.68452908	-1.561677574	0.039900459	0.79287363	TRUE
ENSCHIT00000024040	ENSCHIG00000016544	PPT2	10.08266136	3.207367394	1.607449705	0.039898428	0.79287363	TRUE
ENSCHIT00000031299	ENSCHIG00000021012	TLR7	23.26187444	51.45118119	-1.236903093	0.039935918	0.792989969	TRUE
ENSCHIT00000022546	ENSCHIG00000015655	-	2.137513469	9.073927414	-2.012845717	0.040028263	0.793311615	TRUE
ENSCHIT00000038007	ENSCHIG00000024860	PNPLA7	4.490013604	12.57000018	-1.54048839	0.040040965	0.793311615	TRUE
ENSCHIT00000023648	ENSCHIG00000016328	FAM13A	0.304930833	0	6.750583817	0.040169869	0.794266916	TRUE
ENSCHIT00000019441	ENSCHIG00000013733	RHNO1	25.45263769	4.367608678	2.57927349	0.040363763	0.796216127	TRUE
ENSCHIT00000030970	ENSCHIG00000020828	IL7R	132.6535177	266.7402255	-1.061091925	0.040340258	0.796216127	TRUE
ENSCHIT00000037101	ENSCHIG00000024415	NECAB3	0.322897015	0.038394498	2.947700783	0.040365912	0.796216127	TRUE
ENSCHIT00000009248	ENSCHIG00000006901	FOXN3	4.769602325	0.984741071	2.106939175	0.040433585	0.796443798	TRUE
ENSCHIT00000023926	ENSCHIG00000016484	PREX2	0	0.09139683	-5.065750958	0.040496386	0.796443798	TRUE
ENSCHIT00000031354	ENSCHIG00000021040	-	57.5333386	23.64697228	1.187605849	0.040479444	0.796443798	TRUE
ENSCHIT00000032898	ENSCHIG00000021979	-	0.159006995	0	5.777630239	0.040432157	0.796443798	TRUE
ENSCHIT00000000297	ENSCHIG00000000197	SLC38A5	12.04492207	4.008923325	1.52321884	0.040531498	0.796549496	TRUE
ENSCHIT00000027602	ENSCHIG00000018672	FAM49A	1.030171732	0.038394498	4.471453062	0.040580376	0.79721764	TRUE
ENSCHIT00000016837	ENSCHIG00000011982	BUB1	20.96839286	7.768380283	1.362794634	0.040665591	0.79752729	TRUE
ENSCHIT00000022095	ENSCHIG00000015390	ZWINT	25.79200698	9.783756579	1.324415883	0.040709937	0.79752729	TRUE
ENSCHIT00000025995	ENSCHIG00000017722	-	1.614485074	8.088218115	-2.217539349	0.040701892	0.79752729	TRUE
ENSCHIT00000026423	ENSCHIG00000017950	SHANK3	0.739457253	2.758150655	-2.015084299	0.040662853	0.79752729	TRUE
ENSCHIT00000035424	ENSCHIG00000023433	-	75.45083563	146.8050238	-1.028074494	0.040722782	0.79752729	TRUE
ENSCHIT00000019828	ENSCHIG00000013895	-	0.292156671	0	6.694114552	0.040842607	0.798628126	TRUE
ENSCHIT00000039420	ENSCHIG00000025853	-	141.3686916	60.80228627	1.095691144	0.040860876	0.798628126	TRUE
ENSCHIT00000032109	ENSCHIG00000021516	MRPS21	58.36569642	24.8354813	1.149770712	0.040877556	0.79866277	TRUE
ENSCHIT00000019015	ENSCHIG00000013472	MEIS3	0.036519584	0.39687364	-3.272470151	0.040910248	0.798718928	TRUE
ENSCHIT00000020465	ENSCHIG00000014355	THSD7B	0	0.084092913	-4.924285066	0.040934254	0.798896453	TRUE
ENSCHIT00000027388	ENSCHIG00000018536	IFI44L	53.05710735	113.1422481	-1.155229181	0.041031407	0.799918328	TRUE
ENSCHIT00000023985	ENSCHIG00000016534	NHSL1	0	0.089521916	-5.078571027	0.041179211	0.801050789	TRUE
ENSCHIT00000037424	ENSCHIG00000024638	PGLS	0.682159116	0.060306248	3.393770039	0.0411654	0.801050789	TRUE
ENSCHIT00000012189	ENSCHIG00000008856	DEPDC1B	27.85963342	9.88174638	1.410034425	0.041314496	0.801838017	TRUE
ENSCHIT00000018426	ENSCHIG00000013091	RFTN1	0	0.277548838	-6.685500479	0.041320726	0.801838017	TRUE
ENSCHIT00000024422	ENSCHIG00000016807	ADA2	9.969270296	24.31864392	-1.386472766	0.041302464	0.801838017	TRUE
ENSCHIT00000026829	ENSCHIG00000018152	CYTH1	4.297299397	12.10922496	-1.526235709	0.041339101	0.801838017	TRUE
ENSCHIT00000017829	ENSCHIG00000012678	-	0	0.329654954	-6.664517607	0.041399682	0.80213438	TRUE
ENSCHIT00000039819	ENSCHIG00000026108	CBX5	47.41954478	19.35925366	1.20746499	0.041414587	0.80213438	TRUE
ENSCHIT00000041749	ENSCHIG00000027238	ATP5F1D	48.50719073	17.62782343	1.339848107	0.041460334	0.802440205	TRUE
ENSCHIT00000004901	ENSCHIG00000003148	ALAS1	35.79638544	79.53761897	-1.153824352	0.041584324	0.802626892	TRUE
ENSCHIT00000009627	ENSCHIG00000007099	CRIP2	0.296689459	0	6.711356107	0.041658156	0.802626892	TRUE
ENSCHIT00000019461	ENSCHIG00000013754	NFAM1	0.28973578	1.571599031	-2.37749797	0.041730751	0.802626892	TRUE
ENSCHIT00000024348	ENSCHIG00000016755	NOLC1	167.9799739	74.13826025	1.064369193	0.041683042	0.802626892	TRUE
ENSCHIT00000024996	ENSCHIG00000017135	IRF4	107.8966715	47.37942794	1.082507303	0.0417254	0.802626892	TRUE
ENSCHIT00000031172	ENSCHIG00000020934	NCAPD3	101.9682288	46.69408592	1.045062895	0.041753006	0.802626892	TRUE
ENSCHIT00000022521	ENSCHIG00000015635	TCF21	0	0.083155456	-4.937919622	0.041826109	0.803078549	TRUE
ENSCHIT00000040692	ENSCHIG00000026631	CTPS1	62.62980381	27.04513772	1.132200449	0.041838094	0.803078549	TRUE
ENSCHIT00000012025	ENSCHIG00000008445	KALRN	1.560741026	6.368109387	-1.963036925	0.041879452	0.803584489	TRUE
ENSCHIT00000020126	ENSCHIG00000014137	QTRT1	61.82876309	26.17054262	1.161292452	0.041926047	0.804174037	TRUE
ENSCHIT00000040221	ENSCHIG00000026366	F2RL1	0.828546447	4.098682223	-2.282241644	0.042071597	0.805981142	TRUE
ENSCHIT00000018762	ENSCHIG00000013267	POLRMT	42.29818065	17.08542791	1.230574291	0.042107976	0.806007369	TRUE
ENSCHIT00000026257	ENSCHIG00000017864	CDK2AP1	12.42918652	3.991503121	1.549241447	0.04214634	0.806394945	TRUE
ENSCHIT00000033459	ENSCHIG00000022292	HIP1	1.310646196	5.068310725	-1.946672846	0.042167884	0.806519119	TRUE
ENSCHIT00000015202	ENSCHIG00000010950	CUEDC2	130.9637611	61.95233989	1.018494908	0.042183267	0.8065254	TRUE
ENSCHIT00000039059	ENSCHIG00000025607	-	40.62523219	87.90521831	-1.140751179	0.04242279	0.80937185	TRUE
ENSCHIT00000014506	ENSCHIG00000010506	RIT1	69.42211584	140.8622436	-1.05596912	0.042492139	0.809771937	TRUE
ENSCHIT00000022879	ENSCHIG00000015830	ZWILCH	93.04241899	42.79946034	1.047190804	0.042519337	0.809771937	TRUE
ENSCHIT00000030056	ENSCHIG00000020261	BUD23	144.4582065	68.21182734	1.006898987	0.042514308	0.809771937	TRUE
ENSCHIT00000012876	ENSCHIG00000009335	PCSK1	0.06311862	0.506823871	-2.866176713	0.042657903	0.810839568	TRUE
ENSCHIT00000020187	ENSCHIG00000014176	LIF	6.937979864	24.83551143	-2.034282955	0.042698677	0.810839568	TRUE
ENSCHIT00000041293	ENSCHIG00000026996	-	38.09487378	15.48199658	1.229500794	0.042728576	0.810839568	TRUE
ENSCHIT00000041531	ENSCHIG00000027069	SAMD11	0.015545291	0.258099221	-3.746754236	0.042745497	0.810839568	TRUE
ENSCHIT00000006372	ENSCHIG00000004597	ABCD2	0.053939789	0.506628131	-3.099350349	0.042811242	0.811006599	TRUE
ENSCHIT00000037106	ENSCHIG00000024438	PDCD1LG2	8.240023978	20.57911055	-1.41639034	0.042892824	0.811977822	TRUE
ENSCHIT00000017154	ENSCHIG00000012247	-	0	0.146078336	-5.841668316	0.042969073	0.812160002	TRUE
ENSCHIT00000027327	ENSCHIG00000018498	TLR4	11.60003191	28.03509175	-1.309471638	0.042941976	0.812160002	TRUE
ENSCHIT00000036102	ENSCHIG00000023804	ABR	2.225438695	7.612133947	-1.865162226	0.042990697	0.812160002	TRUE
ENSCHIT00000035875	ENSCHIG00000023691	KCNB2	0	0.083155456	-4.931103369	0.043071817	0.813094815	TRUE
ENSCHIT00000017726	ENSCHIG00000012614	MTCH2	152.3849562	71.62330309	1.020045463	0.04325662	0.814461631	TRUE
ENSCHIT00000036845	ENSCHIG00000024280	LRRC32	0.916275933	0.152640535	2.545620593	0.043267276	0.814461631	TRUE
ENSCHIT00000038662	ENSCHIG00000025392	EPB41L1	1.203240583	0.058431334	4.122244751	0.043257736	0.814461631	TRUE
ENSCHIT00000024590	ENSCHIG00000016909	QPCT	0	0.089521916	-5.059245851	0.043313371	0.814756758	TRUE
ENSCHIT00000037461	ENSCHIG00000024646	NPL	3.224509375	12.62797849	-1.914682311	0.043340379	0.814978629	TRUE
ENSCHIT00000027022	ENSCHIG00000018288	HARS	161.5384437	75.35779831	1.009584479	0.043414623	0.816088282	TRUE
ENSCHIT00000022907	ENSCHIG00000015873	TLR3	3.411063333	9.445901493	-1.558064898	0.043531881	0.816573349	TRUE
ENSCHIT00000029817	ENSCHIG00000020097	ZFC3H1	42.14925725	98.02605685	-1.242362806	0.043520196	0.816573349	TRUE
ENSCHIT00000009749	ENSCHIG00000007156	PASK	12.24467244	3.956075491	1.53224823	0.043583093	0.817138022	TRUE
ENSCHIT00000020386	ENSCHIG00000014308	SNAI1	0.537914452	2.213560748	-2.075450172	0.043640909	0.817512956	TRUE
ENSCHIT00000023114	ENSCHIG00000016009	HDDC3	40.68309789	16.81029996	1.209504865	0.043643011	0.817512956	TRUE
ENSCHIT00000020531	ENSCHIG00000014391	FAM241B	19.25802988	6.7891507	1.494853387	0.043666294	0.817663181	TRUE
ENSCHIT00000020695	ENSCHIG00000014499	NSDHL	62.61540155	27.58398963	1.104092182	0.043702097	0.818047673	TRUE
ENSCHIT00000036524	ENSCHIG00000024086	IL1R2	0.206580324	1.594098001	-2.867296427	0.043754552	0.818411261	TRUE
ENSCHIT00000040148	ENSCHIG00000026303	SPATA17	0	0.145336618	-5.667384013	0.043785662	0.818411261	TRUE
ENSCHIT00000037265	ENSCHIG00000024489	SHARPIN	0.166506651	1.070204162	-2.685251193	0.043839098	0.818895395	TRUE
ENSCHIT00000018320	ENSCHIG00000013032	CENPN	52.90493095	22.7268745	1.143667884	0.043965623	0.819153283	TRUE
ENSCHIT00000019232	ENSCHIG00000013597	JCAD	0.104325489	0.561309637	-2.409250188	0.043962336	0.819153283	TRUE
ENSCHIT00000023115	ENSCHIG00000016010	-	44.0218533	18.5473857	1.182460545	0.043969865	0.819153283	TRUE
ENSCHIT00000006995	ENSCHIG00000004957	GALK1	59.82841688	25.28742792	1.14879448	0.044072574	0.820451928	TRUE
ENSCHIT00000015908	ENSCHIG00000011424	-	0	0.159202735	-5.710282529	0.044101071	0.820451928	TRUE
ENSCHIT00000021607	ENSCHIG00000015077	UBFD1	57.37842185	16.17682643	1.647599597	0.04408231	0.820451928	TRUE
ENSCHIT00000003452	ENSCHIG00000002225	PITPNB	0.401756665	1.748293984	-2.299158936	0.044201886	0.820860574	TRUE
ENSCHIT00000033798	ENSCHIG00000022501	-	17.50205033	39.36844266	-1.237209983	0.044213682	0.820860574	TRUE
ENSCHIT00000020343	ENSCHIG00000014261	DDX56	98.12329895	43.20182453	1.08498973	0.044375123	0.821180956	TRUE
ENSCHIT00000036023	ENSCHIG00000023783	SLC5A6	30.94834636	11.80362442	1.297617204	0.044390645	0.821180956	TRUE
ENSCHIT00000015010	ENSCHIG00000010821	PHKA2	0	0.131470502	-5.656741622	0.044470443	0.821496076	TRUE
ENSCHIT00000023585	ENSCHIG00000016280	CRYBG3	1.214562081	5.875738851	-2.171514486	0.044449371	0.821496076	TRUE
ENSCHIT00000039352	ENSCHIG00000025816	CEMIP2	46.87026695	104.2862369	-1.148400633	0.044477633	0.821496076	TRUE
ENSCHIT00000004116	ENSCHIG00000002879	-	122.1662801	57.46408794	1.011810747	0.044520128	0.821873472	TRUE
ENSCHIT00000038548	ENSCHIG00000025345	CHEK1	0.507565588	0.075851539	2.675405969	0.044573658	0.822360535	TRUE
ENSCHIT00000011965	ENSCHIG00000008695	TRIQK	0	0.08503037	-4.910405726	0.044701068	0.822480265	TRUE
ENSCHIT00000018211	ENSCHIG00000012966	ANTXR2	37.56272745	82.95197783	-1.166088436	0.044783285	0.822480265	TRUE
ENSCHIT00000020642	ENSCHIG00000014470	-	38.65387514	80.46705862	-1.118727299	0.044735719	0.822480265	TRUE
ENSCHIT00000022317	ENSCHIG00000015536	FOXH1	0	0.08503037	-4.910405767	0.044700221	0.822480265	TRUE
ENSCHIT00000024846	ENSCHIG00000017068	ANLN	0.074172365	1.672596942	-4.678012304	0.044653269	0.822480265	TRUE
ENSCHIT00000029880	ENSCHIG00000020142	CXCL8	30.79377792	78.77415837	-1.340261876	0.044739861	0.822480265	TRUE
ENSCHIT00000011324	ENSCHIG00000008189	-	0.313172207	0	6.614138316	0.044855993	0.822969214	TRUE
ENSCHIT00000020080	ENSCHIG00000014057	MEI1	2.855378438	9.578175255	-1.89178446	0.044924993	0.823107609	TRUE
ENSCHIT00000024488	ENSCHIG00000016849	RPP40	29.48598661	10.93300566	1.322847947	0.044909687	0.823107609	TRUE
ENSCHIT00000034589	ENSCHIG00000022954	HERC6	80.54715681	164.7719881	-1.11704361	0.044900944	0.823107609	TRUE
ENSCHIT00000030701	ENSCHIG00000020668	CAB39L	108.5422672	49.86070075	1.116156434	0.04497011	0.82365254	TRUE
ENSCHIT00000006447	ENSCHIG00000004602	ANAPC2	0.270244921	0	6.582861257	0.045110269	0.82404001	TRUE
ENSCHIT00000031412	ENSCHIG00000021078	-	71.82169632	31.54224903	1.094223813	0.045120396	0.82404001	TRUE
ENSCHIT00000011979	ENSCHIG00000008710	MIS18A	25.82310804	10.01490653	1.298236022	0.045200161	0.824483555	TRUE
ENSCHIT00000031282	ENSCHIG00000020973	ZSCAN29	0	0.262941004	-6.608277221	0.045200064	0.824483555	TRUE
ENSCHIT00000038511	ENSCHIG00000025320	UBE2S	91.76929202	41.16523696	1.064866823	0.045231055	0.82476627	TRUE
ENSCHIT00000012393	ENSCHIG00000008995	NTMT1	36.15337132	14.34352302	1.253031618	0.045284572	0.825255253	TRUE
ENSCHIT00000030842	ENSCHIG00000020757	MRPL21	44.86198964	18.25756744	1.207793628	0.045298857	0.825255253	TRUE
ENSCHIT00000033382	ENSCHIG00000022258	RND3	0.096825832	0.832728997	-2.967575769	0.0453321	0.825255253	TRUE
ENSCHIT00000003492	ENSCHIG00000001838	DYM	0	0.111433666	-5.360369524	0.045728439	0.830330604	TRUE
ENSCHIT00000010363	ENSCHIG00000007241	POLE	88.94431416	39.58899188	1.071263564	0.045715269	0.830330604	TRUE
ENSCHIT00000033858	ENSCHIG00000022522	CORO6	0.309226638	0.044760958	2.582903712	0.045936952	0.832819065	TRUE
ENSCHIT00000011490	ENSCHIG00000008353	-	0.02191175	0.285439974	-3.427549121	0.046061973	0.83370815	TRUE
ENSCHIT00000019134	ENSCHIG00000013515	-	126.0818498	55.96225158	1.058668567	0.046110489	0.83370815	TRUE
ENSCHIT00000025842	ENSCHIG00000017638	DAP3	104.1186919	48.231782	1.031746013	0.046042244	0.83370815	TRUE
ENSCHIT00000041475	ENSCHIG00000027088	PHF14	1.908794884	0.281690146	2.814972635	0.046098544	0.83370815	TRUE
ENSCHIT00000031358	ENSCHIG00000021047	-	0.014607834	0.185606031	-3.374460811	0.04614332	0.833716483	TRUE
ENSCHIT00000038152	ENSCHIG00000025088	NCF2	16.38282017	39.08406387	-1.288410583	0.046254532	0.834622454	TRUE
ENSCHIT00000033344	ENSCHIG00000022235	-	2.115375208	7.732313722	-1.992857449	0.04629483	0.834884983	TRUE
ENSCHIT00000000577	ENSCHIG00000000389	DLG5	0.304930833	0	6.57610425	0.046483999	0.836790085	TRUE
ENSCHIT00000035091	ENSCHIG00000023222	PDE5A	0.304930833	0	6.576104495	0.046469339	0.836790085	TRUE
ENSCHIT00000005515	ENSCHIG00000003930	SNX30	0.895064657	3.497144416	-1.941106994	0.046549205	0.837542496	TRUE
ENSCHIT00000024652	ENSCHIG00000016947	RFC5	82.15652316	37.06067271	1.065542412	0.04665606	0.838079295	TRUE
ENSCHIT00000025419	ENSCHIG00000017384	-	0.561855615	3.171321774	-2.402390635	0.046698129	0.838110164	TRUE
ENSCHIT00000012271	ENSCHIG00000008846	LRRC6	0.228687814	1.022393851	-2.228767417	0.047117035	0.838390697	TRUE
ENSCHIT00000012510	ENSCHIG00000009100	-	0.049448243	0.788823012	-4.030773295	0.046845663	0.838390697	TRUE
ENSCHIT00000012965	ENSCHIG00000009385	EVI5L	0	0.255637087	-6.568058091	0.047235349	0.838390697	TRUE
ENSCHIT00000013692	ENSCHIG00000009920	TET1	3.245020175	9.598696526	-1.628391551	0.046977993	0.838390697	TRUE
ENSCHIT00000023681	ENSCHIG00000016328	FAM13A	0	0.255637087	-6.568058093	0.047223802	0.838390697	TRUE
ENSCHIT00000024400	ENSCHIG00000016798	PCDH9	0	0.095146658	-5.013127546	0.047371038	0.838390697	TRUE
ENSCHIT00000026416	ENSCHIG00000017941	IMPDH1	27.99403019	10.61144805	1.313034479	0.046830428	0.838390697	TRUE
ENSCHIT00000027413	ENSCHIG00000018556	-	3.648425243	16.08854049	-2.293980381	0.046968811	0.838390697	TRUE
ENSCHIT00000029781	ENSCHIG00000020044	DOCK4	16.14057524	40.47200444	-1.320061535	0.047181097	0.838390697	TRUE
ENSCHIT00000030059	ENSCHIG00000020247	ALAD	57.52399481	24.78932986	1.142926343	0.046845914	0.838390697	TRUE
ENSCHIT00000031249	ENSCHIG00000020966	CFP	0.461671434	2.477562935	-2.35556369	0.047182034	0.838390697	TRUE
ENSCHIT00000033629	ENSCHIG00000022395	LYPD4	0.088780198	0	4.938477107	0.047139747	0.838390697	TRUE
ENSCHIT00000034260	ENSCHIG00000022750	WDR74	140.1467942	66.11035949	1.007159378	0.046967322	0.838390697	TRUE
ENSCHIT00000034477	ENSCHIG00000022884	UTP4	78.55460024	33.94207504	1.107268723	0.046999593	0.838390697	TRUE
ENSCHIT00000038607	ENSCHIG00000025333	KIF21A	0.014607834	0.215759155	-3.619821971	0.046895073	0.838390697	TRUE
ENSCHIT00000038950	ENSCHIG00000025591	-	27.93626856	10.07602651	1.349798337	0.047296779	0.838390697	TRUE
ENSCHIT00000039015	ENSCHIG00000025607	-	45.16197462	98.36817825	-1.133780982	0.047309292	0.838390697	TRUE
ENSCHIT00000039726	ENSCHIG00000026055	NFE2L2	28.37707832	61.07244998	-1.149395032	0.047239769	0.838390697	TRUE
ENSCHIT00000040187	ENSCHIG00000026336	DHRS7	8.700757955	22.90767016	-1.384858387	0.047463195	0.839467067	TRUE
ENSCHIT00000010325	ENSCHIG00000007574	ATP5IF1	151.2242101	69.34791078	1.02428392	0.047566764	0.840743731	TRUE
ENSCHIT00000015847	ENSCHIG00000011380	NFIA	0.07866391	0.491628818	-2.648227939	0.047587182	0.840827217	TRUE
ENSCHIT00000002291	ENSCHIG00000001308	SRM	60.25097304	24.3120922	1.196003533	0.047673295	0.841966287	TRUE
ENSCHIT00000025495	ENSCHIG00000017416	MRPL2	55.83228801	23.97568977	1.136083351	0.047683081	0.841966287	TRUE
ENSCHIT00000021590	ENSCHIG00000015078	KLHL33	0.272315575	1.52140907	-2.399526549	0.047740512	0.842147656	TRUE
ENSCHIT00000032368	ENSCHIG00000021618	-	15.54874194	34.50567137	-1.254035728	0.047716116	0.842147656	TRUE
ENSCHIT00000032113	ENSCHIG00000021519	RRP1B	110.3905424	49.84164133	1.045319788	0.047868537	0.844128084	TRUE
ENSCHIT00000017811	ENSCHIG00000012694	-	0.159202735	0.798393323	-2.417034901	0.047899369	0.844132553	TRUE
ENSCHIT00000011120	ENSCHIG00000008094	TREM2	0.46917109	1.984563939	-2.069667529	0.048174897	0.845409248	TRUE
ENSCHIT00000015406	ENSCHIG00000011090	MGLL	3.468794192	0.697508667	2.381706164	0.048063515	0.845409248	TRUE
ENSCHIT00000019890	ENSCHIG00000013994	AS3MT	0.024724122	0.438626486	-4.026362733	0.048134651	0.845409248	TRUE
ENSCHIT00000023501	ENSCHIG00000016229	GRIN1	0.134478613	0.007303917	3.643056391	0.04817643	0.845409248	TRUE
ENSCHIT00000033270	ENSCHIG00000022083	AFDN	0.95506191	4.964520742	-2.496988199	0.048049586	0.845409248	TRUE
ENSCHIT00000040451	ENSCHIG00000026498	EXOSC5	49.48476144	20.58232487	1.16887807	0.048199055	0.845503588	TRUE
ENSCHIT00000013503	ENSCHIG00000009803	MLH3	2.381787816	9.656479098	-2.029058497	0.048344195	0.847494613	TRUE
ENSCHIT00000017206	ENSCHIG00000012241	FCHO2	8.651701191	20.85339399	-1.347417318	0.048378382	0.847539256	TRUE
ENSCHIT00000040416	ENSCHIG00000026476	PLEKHG7	0	0.124166585	-5.582783144	0.048369743	0.847539256	TRUE
ENSCHIT00000018604	ENSCHIG00000013191	ITCH	32.7759216	69.46604148	-1.123213242	0.048400526	0.847558943	TRUE
ENSCHIT00000038770	ENSCHIG00000025475	-	0	0.083155456	-4.924167556	0.048442788	0.847558943	TRUE
ENSCHIT00000028834	ENSCHIG00000019450	MT3	2.072447922	0.512798851	1.947476348	0.048512687	0.848504799	TRUE
ENSCHIT00000019509	ENSCHIG00000013778	IFNGR1	59.96304871	118.5678655	-1.018520703	0.048613015	0.849427602	TRUE
ENSCHIT00000040823	ENSCHIG00000026710	KIDINS220	44.37493357	91.60994205	-1.089286488	0.048590598	0.849427602	TRUE
ENSCHIT00000018656	ENSCHIG00000013212	LSS	34.25122048	14.07421555	1.219887233	0.048815684	0.849974773	TRUE
ENSCHIT00000034949	ENSCHIG00000023133	-	0.810580265	4.28203233	-2.284438833	0.048754798	0.849974773	TRUE
ENSCHIT00000039451	ENSCHIG00000025881	-	21.7926435	8.426670251	1.304632902	0.048669495	0.849974773	TRUE
ENSCHIT00000022805	ENSCHIG00000015804	-	2.050020965	8.439022161	-2.004895823	0.048860399	0.850145548	TRUE
ENSCHIT00000034734	ENSCHIG00000022953	QARS	13.71629222	2.261834552	2.564295051	0.049015105	0.85228374	TRUE
ENSCHIT00000040979	ENSCHIG00000026792	UROD	89.53583846	41.77229672	1.034478473	0.049097547	0.853440268	TRUE
ENSCHIT00000007155	ENSCHIG00000005312	LMO7	0.255637087	0	6.503619551	0.049283585	0.854420471	TRUE
ENSCHIT00000015143	ENSCHIG00000010910	PLPPR1	0.255637087	0	6.503619744	0.049270525	0.854420471	TRUE
ENSCHIT00000028219	ENSCHIG00000019069	-	3.430945671	10.02844271	-1.683742535	0.049220779	0.854420471	TRUE
ENSCHIT00000031489	ENSCHIG00000021121	EXOSC4	77.58140718	34.27692202	1.082306514	0.049177387	0.854420471	TRUE
ENSCHIT00000022771	ENSCHIG00000015760	PES1	52.7392079	21.79985382	1.168783329	0.049355238	0.854592162	TRUE
ENSCHIT00000040302	ENSCHIG00000026396	EPB41L4A	0.032965495	0.293289868	-3.124070659	0.049343281	0.854592162	TRUE
ENSCHIT00000018961	ENSCHIG00000013381	SIPA1L3	0.167990086	4.002546395	-4.616557909	0.049484493	0.855839064	TRUE
ENSCHIT00000023055	ENSCHIG00000015966	PRKAB2	0	0.24833317	-6.526685484	0.049502286	0.855839064	TRUE
ENSCHIT00000015667	ENSCHIG00000011202	COQ3	0.118737583	0.78062288	-2.694567081	0.049526446	0.855896876	TRUE
ENSCHIT00000018272	ENSCHIG00000013001	EXO1	44.04470251	18.47520151	1.164400528	0.049620523	0.856145412	TRUE
ENSCHIT00000025230	ENSCHIG00000017058	CNTRL	37.44552502	76.21746675	-1.083194659	0.049675655	0.856265719	TRUE
ENSCHIT00000023634	ENSCHIG00000016321	SERGEF	46.10399526	19.84147714	1.152632294	0.049797788	0.857485013	TRUE
ENSCHIT00000027942	ENSCHIG00000018886	MXRA5	0.060306248	0.456242431	-2.876492882	0.04984245	0.857760866	TRUE
ENSCHIT00000009484	ENSCHIG00000006921	XRN2	1.94496423	0.064993534	4.806368291	0.049892358	0.858068476	TRUE
ENSCHIT00000020639	ENSCHIG00000014468	ERBIN	31.55405561	5.749315702	2.319781798	0.049918557	0.858243541	TRUE
ENSCHIT00000024596	ENSCHIG00000016887	AVIL	0.316880793	2.177545899	-2.857535301	0.049970113	0.858331986	TRUE
