# Supplementary material for: Fasciola gigantica–Derived Excretory-Secretory Products Alter the Expression of mRNAs, miRNAs, lncRNAs, and circRNAs Involved in the Immune Response and Metabolism in Goat Peripheral Blood Mononuclear Cells
Source: Front Immunol. 2021 Apr 12;12:653755. doi: 10.3389/fimmu.2021.653755 (PMC8072156; doi:10.3389/fimmu.2021.653755)
Supplement: Supplementary Table 2 — List of all differentially expressed microRNAs (miRNAs). [file Table_2.xls]

sRNA	E80_readcount	Control_readcount	Log2FoldChange	P val
chi-miR-2318	1523.474476	326.9744331	2.2202	4.81E-07
chi-miR-155-3p	112.6007881	22.88826505	2.3063	7.21E-05
chi-miR-708-3p	140.3760227	503.8289579	-1.8433	0.00012022
chi-miR-20b	600.0979494	228.3604757	1.3919	0.00018775
chi-miR-16a-3p	178.7413014	48.73178059	1.8605	0.00020785
chi-miR-155-5p	208270.6044	67713.36295	1.6209	0.00022011
novel_115	98.21729207	31.31548567	1.644	0.00054508
chi-miR-2335	79.5908518	19.69880101	2.0115	0.00061693
chi-miR-106a-5p	611.0266475	245.6931181	1.3137	0.0006643
chi-miR-148a-5p	3349.071346	1158.354076	1.5309	0.00079934
chi-miR-204-5p	13.25011291	46.00444605	-1.8001	0.0022699
chi-miR-18a-5p	374.2755814	138.6983764	1.4305	0.0028736
chi-miR-3432-5p	176.0733384	487.5249243	-1.4656	0.0034555
chi-miR-1814	45.86954619	14.74178005	1.65	0.0041058
chi-miR-25-5p	172.360391	70.23533004	1.2919	0.0041888
chi-miR-17-5p	7057.352379	3429.581158	1.041	0.0051714
chi-miR-20a-5p	12012.95097	5657.803232	1.0862	0.0060684
chi-miR-130b-5p	406.864618	180.1239417	1.1726	0.0067597
chi-miR-19a	560.1938201	258.1007656	1.1149	0.009684
chi-miR-18b-5p	16.80471424	3.407789059	2.3033	0.010829
chi-miR-363-5p	37.96352328	12.71222586	1.5502	0.012037
chi-miR-223-3p	371.4033761	788.0816934	-1.0837	0.013521
chi-miR-18a-3p	51.20706964	22.13984721	1.1975	0.019546
chi-miR-151-3p	39400.68979	81954.26502	-1.0566	0.025151
novel_116	65.90560143	21.45121428	1.6239	0.02624
chi-miR-211	8.796296424	24.61753937	-1.4735	0.028923
novel_535	8.952631489	1.568837207	2.6154	0.032993
chi-miR-21-3p	97.29886134	43.17304774	1.1687	0.036189
chi-miR-106a-3p	16.25453286	5.278925235	1.6499	0.038721
chi-miR-29b-5p	45.28555356	19.05592047	1.2695	0.040999
novel_487	25.65360988	7.689745157	1.7897	0.041386
novel_345	31.85234496	12.25041778	1.3954	0.046284
