# Supplementary material for: Fasciola gigantica–Derived Excretory-Secretory Products Alter the Expression of mRNAs, miRNAs, lncRNAs, and circRNAs Involved in the Immune Response and Metabolism in Goat Peripheral Blood Mononuclear Cells
Source: Front Immunol. 2021 Apr 12;12:653755. doi: 10.3389/fimmu.2021.653755 (PMC8072156; doi:10.3389/fimmu.2021.653755)
Supplement: Supplementary Table 3 — List of all differentially expressed circular RNAs (circRNAs). [file Table_3.xls]

ID	Mean readcounts of ESP-treated group	Mean readcounts of control group	Log2FoldChange	Pval	Padj
novel_circ_0009684	56.86118906	14.56610596	1.9588	1.11E-05	0.022687
novel_circ_0014381	73.62464461	24.17324678	1.6032	6.69E-06	0.022687
novel_circ_0005989	0	12.94157287	-6.0223	2.27E-05	0.030811
novel_circ_0003459	0	12.31215344	-5.9463	4.03E-05	0.040991
novel_circ_0005169	0	9.817522189	-5.6214	0.00016083	0.13098
novel_circ_0001024	68.96807626	29.50436754	1.2231	0.00058034	0.39386
novel_circ_0006629	6.654737744	0	5.341	0.0010352	0.60217
novel_circ_0005993	34.7287257	12.45057654	1.4816	0.0015236	0.68819
novel_circ_0007701	79.70410035	39.34793352	1.0121	0.0016901	0.68819
novel_circ_0012190	6.331203638	0	5.2674	0.0014116	0.68819
novel_circ_0000964	48.43595531	20.40279684	1.2471	0.0018992	0.70304
novel_circ_0016056	13.26405182	36.40841695	-1.4589	0.0022404	0.76023
novel_circ_0000291	0	6.354790715	-4.9907	0.0027414	0.7741
novel_circ_0003511	36.95930435	11.99565762	1.6084	0.0028515	0.7741
novel_circ_0017217	5.724969012	0	5.1326	0.0026443	0.7741
novel_circ_0008595	0	5.892925571	-4.8869	0.0032302	0.81567
novel_circ_0017223	10.66875508	0.881478095	3.5932	0.0034053	0.81567
novel_circ_0000130	27.78599656	9.464948963	1.5433	0.0053878	0.96461
novel_circ_0002888	12.25053251	2.115529415	2.5567	0.0071067	0.96461
novel_circ_0003503	4.682580483	0	4.8404	0.0065926	0.96461
novel_circ_0008029	8.60296627	0.562379701	3.8723	0.0061702	0.96461
novel_circ_0008843	4.780802111	0	4.8652	0.0065975	0.96461
novel_circ_0009437	12.60007875	2.064984691	2.5991	0.0068473	0.96461
novel_circ_0009945	4.828659584	0	4.8777	0.006389	0.96461
novel_circ_0012970	4.60828759	0	4.8218	0.0069308	0.96461
novel_circ_0014373	9.06061511	0.587652063	3.9263	0.0049339	0.96461
novel_circ_0014792	0	5.533406128	-4.7984	0.0055571	0.96461
novel_circ_0016257	19.6840194	5.310963472	1.8831	0.0055382	0.96461
novel_circ_0003261	17.42916162	4.012474994	2.102	0.008404	0.9704
novel_circ_0006252	4.469232373	0	4.7648	0.0084047	0.9704
novel_circ_0013258	0	5.108103214	-4.6768	0.007518	0.9704
novel_circ_0015502	0.67099695	8.882986864	-3.6543	0.0086934	0.9704
novel_circ_0017859	7.96083854	0.587652063	3.7503	0.0081359	0.9704
novel_circ_0013906	0	4.768166169	-4.5791	0.0091887	0.97152
novel_circ_0000052	3.601792165	0	4.4619	0.019785	0.99976
novel_circ_0000059	9.42992329	1.725047646	2.4374	0.019941	0.99976
novel_circ_0000572	0	4.148295527	-4.3793	0.01628	0.99976
novel_circ_0000663	0	3.585915826	-4.1674	0.02904	0.99976
novel_circ_0000773	49.87790384	24.30472367	1.023	0.015498	0.99976
novel_circ_0000863	0	3.247235034	-4.0267	0.041687	0.99976
novel_circ_0000968	9.394030186	21.51366381	-1.1782	0.041289	0.99976
novel_circ_0001081	21.95570915	9.5616047	1.2031	0.043887	0.99976
novel_circ_0001089	0	3.834887097	-4.2669	0.022072	0.99976
novel_circ_0001159	10.35475154	2.135111813	2.2901	0.022363	0.99976
novel_circ_0001203	0	3.853213242	-4.273	0.024947	0.99976
novel_circ_0001337	0	4.370738183	-4.4581	0.014506	0.99976
novel_circ_0001371	2.954723951	0	4.17	0.041531	0.99976
novel_circ_0001435	3.388444055	0	4.3629	0.026673	0.99976
novel_circ_0001480	4.486137225	12.99337385	-1.508	0.048979	0.99976
novel_circ_0001543	0	3.559387211	-4.1584	0.032211	0.99976
novel_circ_0001972	3.376479687	0	4.3584	0.02693	0.99976
novel_circ_0002240	0	3.514532451	-4.1426	0.032241	0.99976
novel_circ_0002570	0	3.54675103	-4.1539	0.030661	0.99976
novel_circ_0003441	0	3.566333428	-4.1607	0.029458	0.99976
novel_circ_0003442	3.572922944	0	4.4319	0.037088	0.99976
novel_circ_0003798	3.156107693	0	4.2781	0.03344	0.99976
novel_circ_0003950	0	3.78308612	-4.25	0.024708	0.99976
novel_circ_0004752	4.023547901	0	4.6177	0.013558	0.99976
novel_circ_0005530	3.72394253	0	4.5019	0.018585	0.99976
novel_circ_0005558	8.186151019	1.431221615	2.4927	0.025842	0.99976
novel_circ_0005571	5.983740794	0.587652063	3.33	0.029847	0.99976
novel_circ_0005723	17.15348498	5.134631829	1.7517	0.027052	0.99976
novel_circ_0006178	0	3.528424885	-4.1473	0.031921	0.99976
novel_circ_0006277	0	4.383374364	-4.4617	0.014625	0.99976
novel_circ_0006505	0	4.103440767	-4.3658	0.017717	0.99976
novel_circ_0006526	10.37868027	2.59388956	1.9743	0.040422	0.99976
novel_circ_0006537	7.191619961	1.175304126	2.6071	0.042709	0.99976
novel_circ_0006869	0	4.429485378	-4.4746	0.01245	0.99976
novel_circ_0007036	3.920385787	0	4.5644	0.017372	0.99976
novel_circ_0007124	4.023547901	0	4.6177	0.013558	0.99976
novel_circ_0007393	0	3.220706419	-4.0167	0.042527	0.99976
novel_circ_0007592	4.138674382	0	4.6733	0.011962	0.99976
novel_circ_0007654	2.954723951	0	4.17	0.041531	0.99976
novel_circ_0007874	9.724588177	2.056782221	2.2358	0.045911	0.99976
novel_circ_0008092	19.66252446	6.55196101	1.5908	0.010572	0.99976
novel_circ_0008330	3.491606168	0	4.4251	0.022611	0.99976
novel_circ_0008513	15.21930423	5.323599653	1.5038	0.036738	0.99976
novel_circ_0008548	0	3.227652636	-4.0193	0.041306	0.99976
novel_circ_0008671	18.81163871	7.227491449	1.361	0.049469	0.99976
novel_circ_0008719	0	3.285143577	-4.0412	0.04051	0.99976
novel_circ_0008945	3.93729064	0	4.5921	0.013672	0.99976
novel_circ_0009090	4.625192443	14.60343961	-1.6104	0.048415	0.99976
novel_circ_0009131	0	3.585915826	-4.1674	0.02904	0.99976
novel_circ_0009158	2.844537954	0	4.1249	0.045545	0.99976
novel_circ_0009212	3.613756533	0	4.466	0.019599	0.99976
novel_circ_0009581	6.098867276	0.562379701	3.3909	0.025278	0.99976
novel_circ_0009758	0	3.304725975	-4.0486	0.039921	0.99976
novel_circ_0009889	6.158689116	0.562379701	3.4035	0.02605	0.99976
novel_circ_0010300	5.792238021	0.587652063	3.3087	0.032677	0.99976
novel_circ_0010328	4.433339268	0	4.7567	0.016661	0.99976
novel_circ_0010418	28.15530474	13.89317809	1.0161	0.044748	0.99976
novel_circ_0010515	10.60190935	25.74472264	-1.2515	0.023233	0.99976
novel_circ_0010624	0	3.279453613	-4.0389	0.040688	0.99976
novel_circ_0010940	4.047476637	0	4.6249	0.012603	0.99976
novel_circ_0010992	0	3.566333428	-4.1607	0.029458	0.99976
novel_circ_0011049	5.626747384	15.47411267	-1.4452	0.048048	0.99976
novel_circ_0011067	19.76074609	8.584727122	1.2025	0.043985	0.99976
novel_circ_0011440	14.93911039	3.731285143	1.9789	0.01701	0.99976
novel_circ_0011645	3.278258058	0	4.3233	0.028335	0.99976
novel_circ_0011728	0	3.304725975	-4.0486	0.039921	0.99976
novel_circ_0011808	0.67099695	5.6439543	-3.0053	0.048165	0.99976
novel_circ_0012115	0	4.089548333	-4.3617	0.018818	0.99976
novel_circ_0012142	29.5856393	10.38819442	1.4957	0.029255	0.99976
novel_circ_0012411	0	3.508842487	-4.1405	0.031528	0.99976
novel_circ_0012470	0	3.215016455	-4.0143	0.04365	0.99976
novel_circ_0012797	1.677492376	11.1494855	-2.6749	0.017604	0.99976
novel_circ_0013151	3.278258058	0	4.3233	0.028335	0.99976
novel_circ_0013187	0.867440208	6.083149649	-2.9841	0.049007	0.99976
novel_circ_0013197	0	3.240288817	-4.0241	0.040347	0.99976
novel_circ_0013528	3.156107693	0	4.2781	0.03344	0.99976
novel_circ_0013570	0	4.761219952	-4.5774	0.0098753	0.99976
novel_circ_0014137	13.82486277	4.78080235	1.5421	0.039192	0.99976
novel_circ_0014375	12.49239944	2.581253379	2.2486	0.017762	0.99976
novel_circ_0014386	8.413546896	1.469130158	2.4984	0.043607	0.99976
novel_circ_0014415	5.243391436	0.562379701	3.1825	0.042604	0.99976
novel_circ_0014581	3.26629369	0	4.3188	0.029393	0.99976
novel_circ_0014644	3.503570536	0	4.4294	0.022019	0.99976
novel_circ_0015111	11.43345646	3.592862043	1.6882	0.049663	0.99976
novel_circ_0015386	2.954723951	0	4.17	0.041531	0.99976
novel_circ_0015410	0	3.566333428	-4.1607	0.029458	0.99976
novel_circ_0015506	0	3.854469495	-4.2731	0.02216	0.99976
novel_circ_0015517	0	4.109130731	-4.3676	0.017273	0.99976
novel_circ_0015827	3.925326272	0	4.5884	0.014078	0.99976
novel_circ_0015897	13.11797272	3.573279645	1.8849	0.016508	0.99976
novel_circ_0016198	0	3.841833315	-4.269	0.023709	0.99976
novel_circ_0016370	3.839069011	0	4.5624	0.015533	0.99976
novel_circ_0016467	6.13476038	19.70585286	-1.69	0.010265	0.99976
novel_circ_0016477	6.024574383	0.562379701	3.3768	0.02557	0.99976
novel_circ_0016899	0	4.390320581	-4.4637	0.013237	0.99976
novel_circ_0017216	3.05294558	0	4.2091	0.039226	0.99976
novel_circ_0017316	6.012610015	0.843569552	2.7967	0.046146	0.99976
novel_circ_0017322	2.012990851	9.786559863	-2.2322	0.046706	0.99976
novel_circ_0017462	6.336144122	0.940225289	2.8037	0.041825	0.99976
novel_circ_0017708	7.349663431	1.470386411	2.3107	0.04821	0.99976
novel_circ_0017863	8.210079755	2.058038474	1.9936	0.045322	0.99976
novel_circ_0017889	21.98916845	9.537588591	1.2016	0.038023	0.99976
