# Supplementary material for: Fasciola gigantica–Derived Excretory-Secretory Products Alter the Expression of mRNAs, miRNAs, lncRNAs, and circRNAs Involved in the Immune Response and Metabolism in Goat Peripheral Blood Mononuclear Cells
Source: Front Immunol. 2021 Apr 12;12:653755. doi: 10.3389/fimmu.2021.653755 (PMC8072156; doi:10.3389/fimmu.2021.653755)
Supplement: Supplementary Table 4 — List of all differentially expressed long non-coding RNA (lncRNAs). [file Table_4.xls]

Transcript_id	Mean readcounts of ESP-treated group	Mean readcounts of control group	Log2FoldChange	Pvalue	Padj	Significant
LNC_000739	6.741783581	0	11.15670462	3.15E-11	5.63E-07	TRUE
LNC_005129	0	6.251071279	-11.10965686	1.54E-10	1.58E-06	TRUE
LNC_009058	6.586608899	0.014607834	8.421275489	4.86E-09	2.17E-05	TRUE
LNC_003728	2.373082949	0	9.605241572	3.04E-07	0.000625573	TRUE
LNC_003465	0	2.82932538	-9.83663843	6.61E-07	0.001265145	TRUE
LNC_004029	0	1.774388284	-9.261547971	7.52E-07	0.001270254	TRUE
LNC_014627	0	1.440241784	-9.012376639	2.02E-06	0.002844991	TRUE
LNC_003526	0	1.386847973	-8.969062107	2.65E-06	0.003203833	TRUE
LNC_012132	0	244.5329663	-16.18270282	2.55E-06	0.003203833	TRUE
LNC_010057	1.494264057	0	9.000975754	3.50E-06	0.003823418	TRUE
LNC_015559	0.169319023	5.497984891	-5.105340948	3.86E-06	0.004055609	TRUE
LNC_008098	0	1.177846758	-8.712379354	4.92E-06	0.005067017	TRUE
LNC_005128	0	1.669238594	-9.288843427	6.71E-06	0.006121158	TRUE
LNC_009439	0	7.723238317	-11.36777884	7.09E-06	0.006121158	TRUE
LNC_001208	0	1.190620919	-8.670084739	8.89E-06	0.007006912	TRUE
LNC_000632	0	0.987398944	-8.417660569	1.09E-05	0.008026755	TRUE
LNC_001381	1.485826944	0	9.015507941	1.36E-05	0.009312759	TRUE
LNC_009838	0.988532141	0	8.405338417	1.45E-05	0.009616337	TRUE
LNC_009195	0.889285417	0	8.22780675	1.53E-05	0.009767017	TRUE
LNC_011617	0.962870562	0	8.357955439	1.60E-05	0.009875174	TRUE
LNC_006164	0	0.825188098	-8.207556028	1.79E-05	0.010665074	TRUE
LNC_005629	0	0.839054215	-8.199425232	1.91E-05	0.011131	TRUE
LNC_010446	5.14886002	0.080343085	5.833030144	2.46E-05	0.014042532	TRUE
LNC_001893	0	4.595122053	-10.54465178	2.97E-05	0.016237584	TRUE
LNC_010362	1.076024645	0.007303917	6.597477177	3.63E-05	0.018838762	TRUE
LNC_013559	0.041206869	2.628750807	-5.977143494	3.66E-05	0.018838762	TRUE
LNC_005578	0.816400747	0	8.119888433	3.86E-05	0.019488749	TRUE
LNC_013697	0	0.677234849	-7.911209964	3.94E-05	0.019721735	TRUE
LNC_003723	1.179175694	0	8.687712349	4.64E-05	0.022267948	TRUE
LNC_008563	0.966465893	0	8.282756816	5.90E-05	0.026104253	TRUE
LNC_015540	0	0.609428944	-7.780755894	6.39E-05	0.027616102	TRUE
LNC_001290	3.198034065	0	10.03406601	6.63E-05	0.027950231	TRUE
LNC_011890	0	0.70156749	-7.989160139	6.88E-05	0.028143582	TRUE
LNC_005486	0	0.707583713	-7.925133406	7.97E-05	0.031619762	TRUE
LNC_013683	0.016482748	1.247527577	-6.071500459	8.81E-05	0.033969018	TRUE
LNC_002207	4.408300341	0.007303917	8.624262474	9.03E-05	0.034290911	TRUE
LNC_002185	2.573956046	0	9.819117026	9.98E-05	0.036717021	TRUE
LNC_013574	0	1.078363052	-8.698531747	0.000101434	0.036717021	TRUE
LNC_012135	53.99748151	0	14.02739919	0.000111853	0.038506493	TRUE
LNC_012003	0	1.239636441	-8.787144678	0.000113189	0.038623273	TRUE
LNC_006115	2.365109328	0	9.697220715	0.000121858	0.041058483	TRUE
LNC_013364	0	0.521781942	-7.540384384	0.000124367	0.041383326	TRUE
LNC_008590	0.572950602	0	7.569319258	0.000141239	0.044772886	TRUE
LNC_006045	0.573888059	0	7.59618604	0.000148079	0.04666497	TRUE
LNC_014461	0	0.581737953	-7.608654652	0.000155816	0.047974361	TRUE
LNC_011889	0	0.523461117	-7.568740905	0.000161512	0.048885064	TRUE
LNC_013799	0	0.548185238	-7.617345807	0.000168192	0.049782128	TRUE
LNC_009790	0	0.493307992	-7.498547922	0.000181279	0.052213206	TRUE
LNC_001546	0.015545291	2.608374204	-7.018523472	0.000184256	0.052228393	TRUE
LNC_002502	0	1.987335068	-9.463779332	0.000183948	0.052228393	TRUE
LNC_013416	0	0.477958442	-7.40263548	0.000195984	0.054684573	TRUE
LNC_009196	0.008241374	0.65157327	-5.973051738	0.000212266	0.057724556	TRUE
LNC_012457	0	0.559043243	-7.661067595	0.00021513	0.058207844	TRUE
LNC_011179	0	5.041845886	-10.58469913	0.000219477	0.0587901	TRUE
LNC_005470	0	1.672596942	-9.311442678	0.000225048	0.059982604	TRUE
LNC_005360	0	3.936811144	-10.49986703	0.0002427	0.064050131	TRUE
LNC_001527	0.015545291	0.772927484	-5.499187386	0.000250178	0.065379354	TRUE
LNC_014567	0	0.456242431	-7.306857007	0.000271078	0.066643172	TRUE
LNC_014693	0	0.466904696	-7.38240955	0.000271185	0.066643172	TRUE
LNC_003225	0.007303917	2.649065868	-7.935448006	0.000290812	0.069429565	TRUE
LNC_004834	0	0.447609578	-7.353361074	0.000292471	0.069429565	TRUE
LNC_006247	0	1.548430357	-9.185850206	0.000294188	0.069429565	TRUE
LNC_012359	0.007303917	0.678914023	-6.053481437	0.000293608	0.069429565	TRUE
LNC_001082	47.79235417	9.625965265	2.25756405	0.000334535	0.075940911	TRUE
LNC_002421	0.646381249	0	7.704659307	0.00033809	0.076424091	TRUE
LNC_000728	0	1.490122749	-8.929501644	0.000377993	0.083678582	TRUE
LNC_015573	0.048510786	1.172963732	-4.648254908	0.000394568	0.086031415	TRUE
LNC_014635	0	1.285489353	-8.922106281	0.000403708	0.086858874	TRUE
LNC_005546	0	1.312170873	-8.830550299	0.000439083	0.092705039	TRUE
LNC_012088	0	0.410152537	-7.224871057	0.000441263	0.092705039	TRUE
LNC_014313	0	0.402302642	-7.108795457	0.000461843	0.096649654	TRUE
LNC_000189	0.493503732	0	7.407539509	0.000468548	0.097532036	TRUE
LNC_005543	1.287446752	0	8.732407513	0.000473342	0.097532036	TRUE
LNC_010088	1.351585312	0	8.825054102	0.000472389	0.097532036	TRUE
LNC_012280	0	0.49404971	-7.512927276	0.000490464	0.099141413	TRUE
LNC_013676	0	0.377382781	-7.076773739	0.00048356	0.099141413	TRUE
LNC_015571	0	0.440305661	-7.31559185	0.000500786	0.099734676	TRUE
LNC_013164	0	0.36183749	-7.038780342	0.000508682	0.100331592	TRUE
LNC_012190	0	0.441438858	-7.270718161	0.000513867	0.100464958	TRUE
LNC_012827	0	0.363712404	-7.016426754	0.000513682	0.100464958	TRUE
LNC_000514	0	0.483037207	-7.326233828	0.000522018	0.100672703	TRUE
LNC_014171	0.015545291	0.597633481	-5.098160315	0.000531805	0.100672703	TRUE
LNC_014628	0	1.102891434	-8.704920552	0.000530339	0.100672703	TRUE
LNC_010978	1.232724003	0	8.758954543	0.000539623	0.10072895	TRUE
LNC_013459	0	1.870740152	-9.42595856	0.000539127	0.10072895	TRUE
LNC_005753	0.392577834	0	7.069747597	0.000545521	0.101476368	TRUE
LNC_014578	0	0.354533574	-6.993798445	0.000561114	0.102514665	TRUE
LNC_003098	0	7.924749705	-11.60163032	0.000593354	0.105151304	TRUE
LNC_006676	1.228036718	0	8.707785569	0.000601323	0.105296698	TRUE
LNC_005394	0.007303917	1.103828891	-6.865002143	0.000615933	0.10644308	TRUE
LNC_015174	0.029215667	13.28977019	-8.747242787	0.000633378	0.108063644	TRUE
LNC_006074	0	1.927492312	-9.553307761	0.000656924	0.109704373	TRUE
LNC_002802	0	0.331684366	-6.911781684	0.000685838	0.11305352	TRUE
LNC_015337	0.041206869	1.473557517	-5.255237809	0.000684737	0.11305352	TRUE
LNC_008106	7.738650051	0	11.40620128	0.000688772	0.113188872	TRUE
LNC_004876	1.137309592	0	8.594448375	0.00075315	0.121898816	TRUE
LNC_012615	0	0.338988283	-6.925723775	0.000799085	0.127408821	TRUE
LNC_002138	0	1.031809664	-8.403064578	0.000804517	0.127894275	TRUE
LNC_003847	0.319147187	3.38113672	-3.436236004	0.000821247	0.13016758	TRUE
LNC_011180	0	5.87234909	-11.07518671	0.000840111	0.131986119	TRUE
LNC_014928	0	0.313522444	-6.794765812	0.000868412	0.134259966	TRUE
LNC_008591	0	0.345354743	-6.992210549	0.000884692	0.135415995	TRUE
LNC_014637	0.040269412	1.768567802	-5.511988502	0.000898269	0.136712944	TRUE
LNC_002811	0.972482115	0	8.314511705	0.000928687	0.13801412	TRUE
LNC_005544	0.64501107	0	7.791641597	0.000930004	0.13801412	TRUE
LNC_013772	0	0.319888904	-6.841919331	0.000925679	0.13801412	TRUE
LNC_004883	1.151721686	16.84518161	-3.999852357	0.000964726	0.140063049	TRUE
LNC_001528	0	0.899010225	-8.221903651	0.000985465	0.141161327	TRUE
LNC_004128	0.934005133	0	8.302487498	0.000982854	0.141161327	TRUE
LNC_002927	0.34012148	0	6.857500943	0.001008935	0.143754516	TRUE
LNC_003559	0.008241374	0.805934221	-6.187121289	0.001056855	0.147445031	TRUE
LNC_013400	0	0.316334815	-6.77078439	0.001055788	0.147445031	TRUE
LNC_003122	0	0.890923349	-8.35600734	0.001082436	0.148690637	TRUE
LNC_013764	0	0.299656328	-6.783540596	0.001125812	0.153078943	TRUE
LNC_013179	0	0.352658659	-6.982167555	0.001132951	0.153377473	TRUE
LNC_014296	0	0.376836804	-6.974687823	0.001133733	0.153377473	TRUE
LNC_004355	0	0.810271269	-7.970808479	0.001155797	0.15489082	TRUE
LNC_014330	0	0.298718871	-6.779104067	0.001159375	0.15489082	TRUE
LNC_014852	0	1.18187481	-8.530081565	0.001209034	0.160723527	TRUE
LNC_012635	0	0.307897702	-6.794522561	0.001226016	0.162176229	TRUE
LNC_014385	0	0.360704293	-7.086158026	0.001251858	0.164780855	TRUE
LNC_012802	0	0.752303428	-8.140863794	0.001318634	0.169002866	TRUE
LNC_013844	0.008241374	0.452492603	-5.434338265	0.001349758	0.172168098	TRUE
LNC_000539	0.024724122	2.434079202	-6.729464493	0.001383121	0.174348086	TRUE
LNC_012859	0	0.290477497	-6.747908042	0.001400098	0.175251083	TRUE
LNC_006025	0.393515291	0	6.995316736	0.001420745	0.175781869	TRUE
LNC_014483	0	0.818038679	-8.250052468	0.001420294	0.175781869	TRUE
LNC_013969	0	0.297039696	-6.707150597	0.001438581	0.176359461	TRUE
LNC_001005	0.036519584	5.115152807	-6.857201601	0.001521516	0.177974126	TRUE
LNC_001383	0.288252345	0	6.59876996	0.001468654	0.177974126	TRUE
LNC_001451	0	0.292352411	-6.754777758	0.001462655	0.177974126	TRUE
LNC_007113	0	3.637350556	-10.38454863	0.001480665	0.177974126	TRUE
LNC_011091	0	0.293485608	-6.681623396	0.001520128	0.177974126	TRUE
LNC_012422	0	0.266886572	-6.563611754	0.001513143	0.177974126	TRUE
LNC_013015	0	0.349496051	-6.850583879	0.00150024	0.177974126	TRUE
LNC_014363	0	0.470850265	-7.323877638	0.001492277	0.177974126	TRUE
LNC_014655	0.014607834	0.626303171	-5.098260704	0.001502137	0.177974126	TRUE
LNC_015222	0	0.7308244	-7.952467194	0.001542598	0.180047106	TRUE
LNC_005736	0	0.713404195	-7.925011762	0.0015644	0.180852515	TRUE
LNC_008699	0.741723647	0	7.924303128	0.001575602	0.180852515	TRUE
LNC_000738	0.115379234	2.681639883	-4.629299559	0.001624318	0.181290792	TRUE
LNC_010510	0.483974664	0	7.410133381	0.001605972	0.181290792	TRUE
LNC_011812	0	0.28954004	-6.745661554	0.001601406	0.181290792	TRUE
LNC_013632	0.07866391	1.399230655	-4.198979853	0.001621838	0.181290792	TRUE
LNC_000610	0.073039168	4.188894143	-5.911835288	0.001646852	0.18342376	TRUE
LNC_012937	0	0.271378118	-6.608725258	0.00166099	0.184614531	TRUE
LNC_003769	0.858503831	0	8.238971506	0.001673502	0.185137107	TRUE
LNC_015282	0	0.342542371	-6.955053175	0.001715113	0.187517858	TRUE
LNC_010671	0.27083214	0	6.510888813	0.001725106	0.187843677	TRUE
LNC_007918	0.038394498	6.604894547	-7.177374251	0.001769227	0.191311964	TRUE
LNC_012169	1.013688984	0	8.311395995	0.001811829	0.194130196	TRUE
LNC_014009	0	0.258645198	-6.534964847	0.00181079	0.194130196	TRUE
LNC_004679	1.203240583	0.007303917	6.706969914	0.001816423	0.194233951	TRUE
LNC_000593	0.708758152	0	7.911246179	0.00184912	0.195551555	TRUE
LNC_001676	0	0.252278739	-6.476722891	0.001849225	0.195551555	TRUE
LNC_012096	0	0.256770284	-6.529721697	0.001841382	0.195551555	TRUE
LNC_013189	0	0.253216196	-6.474107585	0.00185077	0.195551555	TRUE
LNC_002398	0.66770578	0	7.769921696	0.001895462	0.197349236	TRUE
LNC_010314	0	0.298172893	-6.660515741	0.001894162	0.197349236	TRUE
LNC_012404	0	0.254153653	-6.474151492	0.001899152	0.197349236	TRUE
LNC_015005	0	0.327934538	-6.891291857	0.00189345	0.197349236	TRUE
LNC_011181	0	2.899654961	-10.1517781	0.001909591	0.197419572	TRUE
LNC_013577	0.213884241	2.782370042	-3.678776255	0.001912545	0.197419572	TRUE
LNC_002579	0.63364833	0	7.788430259	0.001925977	0.197473072	TRUE
LNC_001373	1.032592624	0.052064875	4.087344067	0.001935083	0.197840085	TRUE
LNC_014466	0.016482748	0.508853283	-4.89476528	0.001994857	0.203175796	TRUE
LNC_015004	0	0.353791856	-6.925479468	0.001999308	0.203193549	TRUE
LNC_008784	0	0.86186218	-8.316338683	0.002036521	0.204601665	TRUE
LNC_011089	1.615103065	0	9.1482685	0.002023763	0.204601665	TRUE
LNC_013949	0	0.285048494	-6.68119209	0.002037047	0.204601665	TRUE
LNC_013402	0	0.253957913	-6.54763768	0.002049731	0.204869815	TRUE
LNC_013536	0	0.67965574	-7.920823393	0.002144792	0.210831111	TRUE
LNC_004254	0	0.287860865	-6.669469084	0.002231627	0.213110443	TRUE
LNC_011846	0	0.252278739	-6.468668489	0.002223261	0.213110443	TRUE
LNC_012467	0	0.247591453	-6.495069129	0.002214983	0.213110443	TRUE
LNC_014270	0.607008052	0	7.66615541	0.0022224	0.213110443	TRUE
LNC_015017	0.014607834	0.869794558	-5.572044008	0.002196036	0.213110443	TRUE
LNC_000115	0	2.476027788	-9.924094749	0.002298987	0.216980266	TRUE
LNC_002686	0.008241374	1.28006035	-7.116436004	0.002303299	0.216980266	TRUE
LNC_012439	0	0.266690832	-6.637960365	0.00230945	0.216980266	TRUE
LNC_014756	0	0.253216196	-6.487419082	0.002309668	0.216980266	TRUE
LNC_008061	0	2.439508204	-9.902675135	0.002339912	0.218010636	TRUE
LNC_014998	0.016482748	0.467842154	-4.754490377	0.002337731	0.218010636	TRUE
LNC_007921	0.58865039	0	7.629655921	0.002404046	0.220852607	TRUE
LNC_014573	0	0.240287536	-6.448759998	0.00241265	0.220945087	TRUE
LNC_002342	0.024724122	2.205597598	-6.356215731	0.002446867	0.22314868	TRUE
LNC_012849	0	0.245716539	-6.500338693	0.002543095	0.228592649	TRUE
LNC_003307	0.704812583	0	7.801387311	0.002610417	0.231466694	TRUE
LNC_011767	0	0.228492074	-6.342931755	0.002589752	0.231466694	TRUE
LNC_014537	0	0.651614512	-7.695288749	0.002609222	0.231466694	TRUE
LNC_010225	0.57689617	0	7.576494516	0.002634604	0.231518533	TRUE
LNC_012618	0	0.290673237	-6.660020528	0.002650212	0.231614652	TRUE
LNC_012495	0	0.335825674	-6.779562857	0.002686715	0.233661367	TRUE
LNC_015082	0	0.276261143	-6.528092883	0.00270251	0.234274385	TRUE
LNC_014999	0	0.240483276	-6.381574028	0.002743536	0.236382031	TRUE
LNC_013938	0.014607834	0.510532457	-4.935047182	0.002788853	0.238669717	TRUE
LNC_015294	0	0.225679703	-6.360124291	0.002803528	0.238977614	TRUE
LNC_012154	0	0.258840938	-6.455450203	0.002821773	0.239194377	TRUE
LNC_013532	0	0.25489537	-6.524454769	0.00281968	0.239194377	TRUE
LNC_008462	0	0.237670905	-6.375713896	0.002876	0.241659914	TRUE
LNC_015091	0.029215667	0.787535317	-4.633478781	0.002866682	0.241659914	TRUE
ENSCHIT00000009218	1.426653892	9.514201663	-2.934523073	0.00289015	0.24230671	TRUE
LNC_012453	0	0.222125614	-6.288519348	0.002903467	0.243042851	TRUE
LNC_008053	0.914009539	0.007303917	6.447466184	0.002931233	0.243843109	TRUE
LNC_008752	0.593378918	0	7.667558289	0.002941638	0.244199957	TRUE
LNC_013350	0	0.228492074	-6.337094287	0.002963431	0.244999814	TRUE
LNC_011825	0.359025119	0	6.962195326	0.002969806	0.245148539	TRUE
LNC_014679	0.014607834	0.51635294	-4.861995223	0.003014906	0.247237141	TRUE
LNC_014848	0	0.276261143	-6.522784171	0.003047405	0.248472901	TRUE
LNC_011791	0.536039538	0	7.449745489	0.003185611	0.254582386	TRUE
LNC_012444	0.007303917	0.322505535	-5.02989237	0.00330287	0.259830616	TRUE
LNC_005335	0.778397729	0.040269412	4.211317158	0.003341919	0.260121642	TRUE
LNC_005630	0.727270311	0.015545291	5.216714865	0.003359979	0.260121642	TRUE
LNC_012936	0	0.224742246	-6.35434767	0.003348606	0.260121642	TRUE
LNC_013044	0	0.231108706	-6.406510575	0.003352964	0.260121642	TRUE
LNC_013548	0	0.35246292	-7.025470045	0.003348308	0.260121642	TRUE
LNC_012179	0	0.219313243	-6.321227015	0.003375273	0.26017766	TRUE
LNC_002687	0.114246037	1.888747577	-4.079111382	0.0033907	0.260616892	TRUE
LNC_012517	0	0.489362424	-7.519907893	0.00340852	0.261258102	TRUE
LNC_014472	0.626653409	6.183924607	-3.383258209	0.003418984	0.261495485	TRUE
LNC_014776	0	0.331488626	-6.929437501	0.003436611	0.262264356	TRUE
LNC_010377	0	1.760243944	-9.432317697	0.003450005	0.262336743	TRUE
LNC_013889	0	0.221188157	-6.285403979	0.003515435	0.263401921	TRUE
LNC_012158	0	0.213884241	-6.238094389	0.003553369	0.264395331	TRUE
LNC_014535	0	0.240483276	-6.364332908	0.003558305	0.264395366	TRUE
LNC_000559	0.007303917	0.303406156	-4.912792121	0.003601724	0.265436776	TRUE
LNC_012566	0.082413739	1.686895781	-4.499456254	0.003602633	0.265436776	TRUE
LNC_002386	0	1.731028277	-9.314480397	0.003680186	0.268974932	TRUE
LNC_013009	0	0.206580324	-6.189140771	0.003717988	0.270262883	TRUE
LNC_014820	0	0.239350079	-6.437777206	0.003815789	0.274112398	TRUE
LNC_014685	0	0.272119835	-6.705149791	0.003878444	0.276670981	TRUE
LNC_012349	0.043823501	0.995990555	-4.425622938	0.003931078	0.278202954	TRUE
LNC_013820	0	0.202830495	-6.22074714	0.003991369	0.280596316	TRUE
LNC_008568	3.881687086	42.68622378	-3.59663008	0.004040843	0.28187512	TRUE
LNC_008484	0	0.2202507	-6.3214088	0.004120275	0.284452973	TRUE
LNC_013378	0	0.284502517	-6.579267638	0.004145606	0.285465973	TRUE
LNC_013625	0	0.218571526	-6.22893707	0.004171173	0.286192101	TRUE
LNC_013865	0	0.202830495	-6.217560287	0.004208317	0.286834847	TRUE
LNC_010956	0	1.854309118	-9.142488241	0.004244711	0.28858108	TRUE
LNC_013732	0	0.196464036	-6.148151412	0.004272674	0.290114007	TRUE
LNC_007658	0	0.203767953	-6.217625183	0.004281954	0.290376089	TRUE
LNC_010696	0.124362325	1.781413977	-3.97362588	0.004308165	0.291048357	TRUE
LNC_000504	1.577646024	0	9.114437478	0.004326438	0.291914674	TRUE
LNC_009144	0	0.662863997	-7.680641185	0.004387922	0.294210449	TRUE
LNC_002036	2.863073835	0.087647001	4.781200968	0.004401411	0.294569185	TRUE
LNC_007449	0	0.429643395	-7.261244249	0.004441066	0.296290445	TRUE
LNC_010060	1.738929884	0	9.07374009	0.00444915	0.296399793	TRUE
LNC_003274	1.590585154	0	9.125188073	0.00452257	0.297688482	TRUE
LNC_009783	0	1.416959855	-9.119741505	0.004528701	0.297688482	TRUE
LNC_004653	0	1.705964388	-9.02246471	0.004627918	0.301181677	TRUE
LNC_012906	0	0.27680712	-6.635520698	0.004638062	0.301181677	TRUE
LNC_012296	0	0.211267609	-6.166694462	0.004666329	0.301907721	TRUE
LNC_012369	0	0.232046163	-6.389569091	0.004658967	0.301907721	TRUE
LNC_008002	1.557619659	0.024724122	5.892038992	0.004707974	0.30248534	TRUE
LNC_012084	0	0.235054274	-6.307649151	0.004725171	0.30248534	TRUE
LNC_012328	0	0.222125614	-6.276202886	0.004703818	0.30248534	TRUE
LNC_013524	0	0.230171248	-6.400879547	0.004717095	0.30248534	TRUE
LNC_013706	0	0.195526579	-6.164527016	0.004725892	0.30248534	TRUE
LNC_014033	0.024724122	0.631732174	-4.658643108	0.004716771	0.30248534	TRUE
LNC_007518	0.265949115	0	6.513638311	0.004765492	0.304655999	TRUE
LNC_002688	0.439213706	0	7.273758827	0.00482864	0.307611776	TRUE
LNC_015219	0	0.414098105	-7.209822005	0.004845005	0.307902109	TRUE
LNC_008038	0	1.343920687	-8.949952951	0.004904587	0.309485792	TRUE
LNC_014410	0	0.197401493	-6.134984631	0.004899661	0.309485792	TRUE
LNC_013455	0.016482748	0.777965007	-5.523995923	0.004984823	0.312707196	TRUE
LNC_013248	0	0.416323256	-7.285386575	0.005010549	0.313220681	TRUE
LNC_013123	0	0.429447655	-7.243198658	0.005057435	0.314632653	TRUE
LNC_013970	0	0.387107589	-7.192903443	0.005074084	0.314632653	TRUE
LNC_014427	0.008241374	0.312389247	-4.97316526	0.005136819	0.317355032	TRUE
LNC_014715	0	0.195526579	-6.144826274	0.005153695	0.317355032	TRUE
LNC_012452	0	0.253020456	-6.521689757	0.005204593	0.319387945	TRUE
LNC_001604	0	0.235600251	-6.48981534	0.005227979	0.320089733	TRUE
LNC_011961	0	0.295906499	-6.754446492	0.005234924	0.320149087	TRUE
LNC_015364	0	0.182793659	-6.031140032	0.005285971	0.322902336	TRUE
LNC_010303	0.016482748	1.08191714	-6.053142603	0.005365864	0.32686731	TRUE
LNC_000950	1.285489353	0	8.819649378	0.005380395	0.327178105	TRUE
LNC_003527	2.350192499	10.37247898	-2.241293768	0.005392544	0.327545088	TRUE
LNC_011863	0	0.182793659	-6.024060349	0.005529697	0.333231103	TRUE
LNC_005900	0	0.430972332	-7.12107843	0.005551442	0.333849278	TRUE
LNC_010716	0.420310067	0	7.098935852	0.005626792	0.336058084	TRUE
LNC_011732	0.077726453	0.99766973	-3.746171665	0.005656699	0.337017569	TRUE
LNC_013361	0	0.195526579	-6.141508571	0.00566802	0.337017569	TRUE
LNC_013423	0	0.218375786	-6.28814029	0.005658813	0.337017569	TRUE
LNC_013191	0.008241374	0.353596116	-5.118080025	0.005724912	0.338313266	TRUE
LNC_013481	0.014607834	0.366524776	-4.383620399	0.005766732	0.33974092	TRUE
LNC_011465	0.19216823	0	6.034533658	0.005820996	0.340696748	TRUE
LNC_013167	0.024724122	0.476083527	-4.272857784	0.005814986	0.340696748	TRUE
LNC_014429	0	0.383007523	-7.043182004	0.00591121	0.344452159	TRUE
LNC_012955	0.02191175	0.489753904	-4.311832123	0.005957047	0.346135443	TRUE
LNC_004452	5.482944336	39.12428285	-2.756980231	0.005993924	0.347061149	TRUE
LNC_007394	0.008241374	0.441830337	-5.3128132	0.006059992	0.347152133	TRUE
LNC_013511	0	0.174552285	-5.970649337	0.006069289	0.347152133	TRUE
LNC_013696	0.049448243	0.887173521	-4.267907013	0.006104144	0.347152133	TRUE
LNC_013866	0	0.174552285	-5.970649291	0.006067171	0.347152133	TRUE
LNC_013943	0.022849207	0.485808336	-4.381914524	0.00606078	0.347152133	TRUE
LNC_014571	0.008241374	0.606070595	-5.844101995	0.006102142	0.347152133	TRUE
LNC_015044	0.024724122	0.553614241	-4.498701009	0.006096733	0.347152133	TRUE
LNC_004709	0.260911592	0	6.504408343	0.006127084	0.348087218	TRUE
LNC_000532	0	0.1764272	-5.967085367	0.006141254	0.348153887	TRUE
LNC_000061	0	0.192714207	-6.177766881	0.006155919	0.348616303	TRUE
LNC_012576	0	0.222867332	-6.348453439	0.006204713	0.350638267	TRUE
LNC_014547	0	0.180918745	-6.031051136	0.00622575	0.351086453	TRUE
LNC_009321	0	0.181856202	-6.023987554	0.006271168	0.35179608	TRUE
LNC_015325	0	0.186347748	-6.12314486	0.006258351	0.35179608	TRUE
LNC_002610	0.401756665	0	7.145607274	0.006285781	0.352246992	TRUE
LNC_010295	0.183926856	0	5.970006974	0.0063199	0.353788939	TRUE
LNC_010957	0	1.051764016	-8.690461071	0.00635675	0.355109655	TRUE
LNC_013925	0	0.185606031	-6.006277591	0.006374154	0.355711013	TRUE
LNC_013334	0	0.195526579	-6.138160414	0.00640339	0.356599618	TRUE
LNC_004493	0.133541156	1.674358601	-3.720239704	0.006450237	0.358835464	TRUE
LNC_003466	0.480575073	0.022849207	4.215374096	0.006500224	0.360493291	TRUE
LNC_012589	0	0.227750357	-6.254696752	0.006538459	0.361118413	TRUE
LNC_009570	0	0.19833895	-6.161642731	0.006671396	0.363210573	TRUE
LNC_011700	0	1.037156183	-8.577002392	0.006683976	0.363210573	TRUE
LNC_012001	0	0.192714207	-6.16459976	0.006692697	0.363210573	TRUE
LNC_013503	0	0.182793659	-6.016871131	0.006665339	0.363210573	TRUE
LNC_013731	0.10694212	1.248269294	-3.575181631	0.006691698	0.363210573	TRUE
LNC_012137	0.057689617	0.953300252	-4.141242826	0.006720932	0.364065215	TRUE
LNC_008937	0.193105687	0	6.04777281	0.006733624	0.364384283	TRUE
LNC_014096	0	0.185410291	-6.123177208	0.006779509	0.364877104	TRUE
LNC_014654	0	0.174552285	-5.963281575	0.006803319	0.364877104	TRUE
LNC_014661	0	0.174552285	-5.963281622	0.006801431	0.364877104	TRUE
LNC_015523	0.008241374	0.338792543	-5.112944049	0.006792953	0.364877104	TRUE
LNC_015513	0	0.360158316	-6.954403595	0.006811827	0.364929982	TRUE
LNC_012558	0	0.216696612	-6.215876233	0.006873975	0.366792306	TRUE
LNC_002388	0.046635872	1.614165608	-5.189423011	0.006912134	0.36809519	TRUE
LNC_014554	0.007303917	0.293485608	-4.796523347	0.006960347	0.369560619	TRUE
LNC_014397	0	0.196464036	-6.131481625	0.006975357	0.369990895	TRUE
LNC_007325	0.007303917	0.800154981	-6.109807345	0.00706223	0.371862962	TRUE
LNC_000868	2.119279534	0.190839293	3.322713879	0.007118337	0.372987002	TRUE
LNC_006679	0	0.964117015	-8.565182076	0.00710971	0.372987002	TRUE
LNC_008810	1.029852266	0	8.500659087	0.007146758	0.373534896	TRUE
LNC_015227	0	0.193651665	-6.148076635	0.007141385	0.373534896	TRUE
LNC_009327	0.007303917	0.294969042	-4.949779918	0.007252603	0.376857465	TRUE
LNC_015003	0.02191175	0.455109234	-4.190862273	0.007305842	0.378221963	TRUE
LNC_013186	0	0.314068421	-6.906741005	0.007335997	0.37935459	TRUE
LNC_009577	0.164827477	3.220254811	-4.260592021	0.007368872	0.38068718	TRUE
LNC_012493	0	0.179981288	-6.031010268	0.007453961	0.38431266	TRUE
LNC_013725	0.02191175	0.486941533	-4.31243665	0.007460571	0.38431266	TRUE
LNC_011468	0	1.137309592	-8.439178587	0.007556757	0.387476309	TRUE
LNC_014012	0.049448243	0.859091051	-4.190092448	0.007539016	0.387476309	TRUE
LNC_013613	0	0.20470541	-6.227743478	0.007593804	0.388560522	TRUE
LNC_012870	0	0.165373455	-5.918927407	0.007676771	0.390567548	TRUE
LNC_002746	0.06311862	0.823704664	-3.713103745	0.007720038	0.391510049	TRUE
LNC_004887	0.964117015	0	8.405806764	0.007715208	0.391510049	TRUE
LNC_009248	0.997206237	0	8.452729059	0.007863302	0.395549931	TRUE
LNC_000972	0.029215667	0.90666438	-4.784621616	0.007897074	0.396620695	TRUE
LNC_012191	0.024724122	0.434134941	-4.120101122	0.007899602	0.396620695	TRUE
LNC_015481	0.049448243	0.857216137	-4.191039166	0.007906798	0.396620695	TRUE
LNC_015179	0	0.172677371	-5.970568083	0.007972275	0.398565472	TRUE
LNC_002294	0	0.869166097	-8.415935896	0.008028869	0.399378437	TRUE
LNC_000682	0.024724122	0.434876658	-4.162711237	0.008058971	0.399568638	TRUE
LNC_013004	0.029215667	0.575525991	-4.190305237	0.008059933	0.399568638	TRUE
LNC_015013	0	0.33355928	-6.933220449	0.008084045	0.399568638	TRUE
LNC_003744	0	1.071378601	-8.353330776	0.008167968	0.402143446	TRUE
LNC_007197	0	1.071378601	-8.353330764	0.008168382	0.402143446	TRUE
LNC_011711	0.008241374	0.239350079	-4.601891573	0.008180488	0.402143446	TRUE
LNC_003166	0.592987438	0.029215667	4.063039651	0.008202683	0.402788581	TRUE
LNC_003550	0	0.876470013	-8.334839603	0.008270153	0.403202986	TRUE
LNC_014974	0.041206869	0.958729254	-4.579248721	0.008280505	0.403283169	TRUE
LNC_012532	0	0.166310912	-5.926662781	0.008366622	0.405633526	TRUE
LNC_000616	0	0.165373455	-5.930412189	0.008404684	0.406742683	TRUE
LNC_006270	0.27083214	0.007303917	4.589957117	0.008456985	0.407616086	TRUE
LNC_015197	0	0.321372338	-6.916035623	0.008472889	0.407832963	TRUE
LNC_012353	0.079601367	1.027081137	-3.758726501	0.008482997	0.407952971	TRUE
LNC_012796	0.007303917	1.94496423	-7.36015429	0.008541065	0.408991889	TRUE
LNC_015105	0	0.160881909	-5.841663722	0.008539525	0.408991889	TRUE
LNC_004477	0.648256163	0.029215667	4.211981321	0.008645582	0.41279099	TRUE
LNC_014859	0	0.197597233	-6.044045903	0.008680229	0.413356383	TRUE
LNC_003504	5.038703578	18.73255901	-1.96333596	0.008695472	0.413551573	TRUE
LNC_006351	0.176622939	0	5.880290466	0.008707486	0.413551573	TRUE
LNC_009337	0	0.188418402	-5.991691554	0.008794818	0.415489216	TRUE
LNC_014373	0	0.170802457	-5.992654756	0.008834856	0.416250537	TRUE
LNC_001319	0	0.512211632	-7.559108156	0.009023537	0.420363416	TRUE
LNC_015558	0	0.781519095	-8.262957014	0.009020315	0.420363416	TRUE
LNC_011320	0.797888587	0.08503037	3.129416376	0.009035671	0.420562978	TRUE
LNC_012072	0	0.166310912	-5.89981385	0.009081635	0.420874099	TRUE
LNC_015233	0	0.166310912	-5.899813935	0.009077849	0.420874099	TRUE
LNC_010321	0	0.162756823	-5.817645061	0.009145096	0.42247442	TRUE
LNC_011670	0	0.193651665	-6.194726484	0.009177772	0.42247442	TRUE
LNC_014838	0	0.178106374	-6.041677943	0.009182188	0.42247442	TRUE
LNC_013495	0	0.184668573	-6.002282617	0.009203209	0.422488029	TRUE
LNC_009541	0	0.164435997	-5.915134513	0.00922217	0.42263413	TRUE
LNC_011944	0	0.161819366	-5.837730378	0.009270665	0.423407808	TRUE
LNC_012698	2.90877225	17.33072219	-2.691245644	0.009269237	0.423407808	TRUE
LNC_012869	0.029215667	0.545022629	-4.026019888	0.009292166	0.424028301	TRUE
LNC_014698	0	0.317076533	-6.872601378	0.009318257	0.424135093	TRUE
LNC_012254	0.007303917	0.301335502	-4.954393552	0.009408047	0.426787919	TRUE
LNC_012418	0.016482748	0.411831711	-4.623898461	0.009456519	0.42752246	TRUE
LNC_006832	0	0.314068421	-6.8793702	0.009500145	0.428705787	TRUE
LNC_015062	0	0.172873111	-5.876785985	0.009527536	0.428705787	TRUE
LNC_000341	0.126237239	3.225735526	-4.558247435	0.009567612	0.429746983	TRUE
LNC_007650	0	0.186347748	-6.137284271	0.009584737	0.43005288	TRUE
LNC_013644	0	0.284852754	-6.757650616	0.009628205	0.431280787	TRUE
LNC_002649	0.014607834	0.636264961	-4.997755874	0.009711376	0.432539388	TRUE
LNC_002950	0	0.766911262	-8.142833927	0.009719577	0.432539388	TRUE
LNC_012250	0	0.150765621	-5.780664505	0.009721985	0.432539388	TRUE
LNC_013601	0.016482748	0.411831711	-4.622373022	0.009728967	0.432539388	TRUE
LNC_013884	0.016482748	0.33992574	-4.281025443	0.009699206	0.432539388	TRUE
LNC_007018	0	0.157132081	-5.853448445	0.00974923	0.433080839	TRUE
LNC_014745	0	0.170802457	-5.981636811	0.00977191	0.433728696	TRUE
LNC_012758	0	0.150765621	-5.784808019	0.009814752	0.435269637	TRUE
LNC_001143	0	0.730391678	-8.165607856	0.009884792	0.436129992	TRUE
LNC_010180	0	0.212751044	-6.360551173	0.009939329	0.436129992	TRUE
LNC_010224	0	0.307155984	-6.722397568	0.009849871	0.436129992	TRUE
LNC_012027	0.008241374	0.222125614	-4.436374328	0.009883221	0.436129992	TRUE
LNC_013452	0	0.157132081	-5.865391344	0.009964792	0.436129992	TRUE
LNC_013695	0	0.165373455	-5.903619845	0.00987378	0.436129992	TRUE
LNC_015239	0	0.159006995	-5.833530551	0.009882482	0.436129992	TRUE
LNC_004902	0.157327821	1.133827517	-2.907350574	0.01004909	0.438761129	TRUE
LNC_014241	0	0.169865	-6.007555847	0.010116785	0.440639444	TRUE
LNC_015353	0	0.187480945	-5.99144442	0.010175449	0.441584873	TRUE
LNC_000014	0	0.737695595	-8.087002386	0.010259415	0.442433355	TRUE
LNC_014442	0	0.181856202	-6.012989559	0.010251816	0.442433355	TRUE
LNC_015413	0	0.152640535	-5.759935271	0.010265333	0.442433355	TRUE
LNC_009788	0.315201618	0	6.801668229	0.01031717	0.443199305	TRUE
LNC_007371	0.32141358	0	6.711665297	0.01033623	0.443348947	TRUE
LNC_015427	0	0.284852754	-6.748411758	0.010367584	0.44433805	TRUE
LNC_015107	0	0.179239571	-5.959763441	0.010395432	0.444725908	TRUE
LNC_005064	0.782930516	0	8.104556142	0.010460836	0.446548488	TRUE
LNC_012757	0	0.314068421	-6.875112761	0.01045828	0.446548488	TRUE
LNC_013258	0	0.155452906	-5.747448357	0.010511571	0.447644201	TRUE
LNC_011155	0.031090581	0.388436526	-3.589526785	0.010542418	0.448601228	TRUE
LNC_001013	4.632558152	0.080343085	5.690199008	0.010703169	0.450568176	TRUE
LNC_006289	0.053002332	0.862882121	-3.878639088	0.010664917	0.450568176	TRUE
LNC_014799	0	0.235600251	-6.440339821	0.01060971	0.450568176	TRUE
LNC_015303	0.737695595	0	8.02109002	0.010682693	0.450568176	TRUE
LNC_013666	0	0.151703078	-5.764059401	0.010743037	0.451401334	TRUE
LNC_013774	0	0.144399161	-5.704138213	0.010879928	0.45430271	TRUE
LNC_011849	0	0.169865	-6.015008147	0.01089167	0.454438829	TRUE
LNC_000009	1.086923892	0.02191175	5.337747309	0.010945402	0.454493567	TRUE
LNC_009072	0	0.149828164	-5.801543753	0.010942022	0.454493567	TRUE
LNC_012318	0	0.150765621	-5.793183291	0.010952368	0.454493567	TRUE
LNC_013678	0.014607834	0.309772616	-4.150485426	0.010908857	0.454493567	TRUE
LNC_012921	0	0.164631737	-5.80530893	0.011004698	0.455254596	TRUE
LNC_013011	0	0.174552285	-5.951862218	0.011004204	0.455254596	TRUE
LNC_002259	0.291806434	0	6.688321032	0.011024601	0.455726042	TRUE
LNC_012938	0.029215667	0.476083527	-3.90413777	0.011069624	0.45653039	TRUE
LNC_012355	0.016482748	0.312389247	-4.219940489	0.011153342	0.45945351	TRUE
LNC_008523	0	0.164631737	-5.817587885	0.011208037	0.461173689	TRUE
LNC_013831	0.036519584	0.721995806	-4.172944743	0.011250514	0.46185963	TRUE
LNC_010601	0	0.177168917	-6.04530308	0.011368462	0.465273195	TRUE
LNC_013958	0.014607834	0.293289868	-4.101435556	0.011368284	0.465273195	TRUE
LNC_012961	0	0.153577992	-5.75148907	0.011429837	0.466715458	TRUE
LNC_004032	0.007303917	0.601733547	-6.019867479	0.011466581	0.467859199	TRUE
LNC_000597	0.297235436	0	6.618231309	0.011479128	0.468014724	TRUE
LNC_002674	1.656783898	0.222125614	2.866495595	0.011556383	0.469657436	TRUE
LNC_012215	0	0.16349854	-5.915158391	0.011548575	0.469657436	TRUE
LNC_012932	0.014607834	0.317272272	-4.1287664	0.011563253	0.469657436	TRUE
LNC_008481	2.334142473	0.195918058	3.668027309	0.011645229	0.471200786	TRUE
LNC_002432	0	0.799413264	-7.93268517	0.011670025	0.471491892	TRUE
LNC_015472	0.038394498	0.444251229	-3.436568936	0.011678939	0.47149644	TRUE
LNC_004250	0.213338263	0	6.129400099	0.011831644	0.47553914	TRUE
LNC_012295	0.079601367	0.833429472	-3.45838951	0.011808919	0.47553914	TRUE
LNC_013032	0.241420733	2.183994843	-3.235826734	0.011848591	0.475835504	TRUE
LNC_011844	0.02191175	0.432064287	-4.154179801	0.011899571	0.477272794	TRUE
LNC_000340	0.708758152	0	7.961376983	0.011935525	0.4778938	TRUE
LNC_015538	0.055814703	0.641456982	-3.574682903	0.011995997	0.479253097	TRUE
LNC_012438	0.036519584	0.592400218	-3.872274427	0.012023687	0.479988819	TRUE
LNC_003660	0.162015106	0	5.764552511	0.012098018	0.480197789	TRUE
LNC_011407	0	0.628136843	-7.948670428	0.012045731	0.480197789	TRUE
LNC_013961	0	0.255637087	-6.617021921	0.012064555	0.480197789	TRUE
LNC_001166	0	0.209196955	-6.237465674	0.012226125	0.482015233	TRUE
LNC_011160	0.016482748	0.320630621	-4.268128779	0.012197077	0.482015233	TRUE
LNC_013763	0	0.199080667	-6.201604039	0.012180321	0.482015233	TRUE
LNC_013445	0	0.157327821	-5.738862921	0.012345835	0.484899866	TRUE
LNC_014423	0	0.151703078	-5.759792557	0.012356761	0.484973447	TRUE
LNC_011897	0	0.142524247	-5.708435549	0.012442241	0.486546127	TRUE
LNC_014357	0	0.178106374	-6.030915515	0.012425021	0.486546127	TRUE
LNC_014680	0	0.27700286	-6.57052462	0.012437268	0.486546127	TRUE
LNC_008540	0.65735251	0	7.855491098	0.012475952	0.486756568	TRUE
LNC_014037	0.129791328	1.287951487	-3.389243504	0.012490549	0.486756568	TRUE
LNC_012053	0	0.285048494	-6.666450323	0.012566778	0.488563145	TRUE
LNC_002091	3.598626762	0.504361737	2.681811115	0.012671224	0.489155925	TRUE
LNC_014602	0	0.172677371	-5.95925694	0.012627393	0.489155925	TRUE
LNC_015060	0	0.292156671	-6.770339085	0.012644642	0.489155925	TRUE
LNC_009213	0	0.620832926	-7.839182012	0.012719657	0.489885088	TRUE
LNC_011668	0.667551282	0	7.875227906	0.012738855	0.489941304	TRUE
LNC_014804	0.088780198	1.092970885	-3.805385167	0.012739407	0.489941304	TRUE
LNC_011190	0	0.16349854	-5.911295323	0.012748756	0.489949148	TRUE
LNC_012977	0	0.24833317	-6.574382146	0.012785046	0.490991604	TRUE
LNC_012678	0	0.143461704	-5.695386428	0.012937046	0.494701179	TRUE
LNC_014242	0	0.16369428	-5.829709321	0.012964922	0.495060408	TRUE
LNC_014711	0	0.147211532	-5.673536433	0.012956056	0.495060408	TRUE
LNC_004736	0.659309909	0	7.857363192	0.013089168	0.4983838	TRUE
LNC_001679	0.3845322	0.014607834	4.279584659	0.013149769	0.499625952	TRUE
LNC_008886	0.016482748	0.528735621	-4.765730921	0.013230767	0.501002893	TRUE
LNC_014524	0	0.177168917	-6.038130799	0.013297706	0.501002893	TRUE
LNC_013954	0.051127417	0.794643494	-3.941242787	0.013347569	0.502508319	TRUE
LNC_012046	0	0.136157787	-5.636941236	0.013393253	0.503874102	TRUE
LNC_013414	0	0.268761486	-6.531874072	0.013439959	0.505163953	TRUE
LNC_006907	0	0.569705509	-7.808286109	0.013505539	0.505613041	TRUE
LNC_012236	0.046635872	0.507174109	-3.439741424	0.013469284	0.505613041	TRUE
LNC_012874	0.008241374	0.203767953	-4.356678123	0.013501599	0.505613041	TRUE
LNC_004757	0	0.267824029	-6.534480372	0.013610378	0.505877946	TRUE
LNC_007159	0.008241374	0.40901934	-5.407717593	0.013577048	0.505877946	TRUE
LNC_012631	0.175685482	1.961045027	-3.622759841	0.013570192	0.505877946	TRUE
LNC_013147	0	0.591617259	-7.769952693	0.013563777	0.505877946	TRUE
LNC_013318	0.117058408	1.018839763	-3.200070556	0.013590649	0.505877946	TRUE
LNC_014580	0.024724122	0.423822913	-4.133133349	0.013616486	0.505877946	TRUE
LNC_010863	0.043823501	1.554611548	-4.866670934	0.013631343	0.506078955	TRUE
LNC_004422	0.153773732	0	5.694879449	0.01365431	0.506229987	TRUE
LNC_007202	0	0.157132081	-5.837410092	0.01368631	0.50644602	TRUE
LNC_012425	0.014607834	0.296843957	-4.149093929	0.013688497	0.50644602	TRUE
LNC_011000	0.509244763	0.015545291	4.760629744	0.01370016	0.506527712	TRUE
LNC_000161	0	0.154515449	-5.742831254	0.013715521	0.506745922	TRUE
LNC_011706	0	0.155452906	-5.738590204	0.013756923	0.507575522	TRUE
LNC_013721	0.02191175	0.36820395	-3.914143957	0.013769246	0.507604588	TRUE
LNC_001127	0	0.156194624	-5.845487453	0.01384416	0.508731275	TRUE
LNC_012813	0	0.183926856	-5.91781248	0.013862183	0.508731275	TRUE
LNC_012841	0.032965495	0.490495621	-3.981142204	0.013907085	0.508731275	TRUE
LNC_013097	0	0.156194624	-5.8454874	0.013841035	0.508731275	TRUE
LNC_015067	0.142719987	1.279710113	-3.323832373	0.01387148	0.508731275	TRUE
LNC_013477	0.008241374	0.19833895	-4.283729656	0.013930703	0.508731813	TRUE
LNC_014476	0.053002332	0.607945509	-3.451460702	0.013963994	0.509600177	TRUE
LNC_014388	0.007303917	0.197401493	-4.288685858	0.014057128	0.510910783	TRUE
LNC_012443	0.094209201	0.929905067	-3.305088241	0.014165706	0.514508037	TRUE
LNC_009700	0.618103039	0	7.764567659	0.01419119	0.514811612	TRUE
LNC_013076	0.016482748	0.276065403	-3.966651451	0.014224542	0.515117007	TRUE
LNC_010216	0	0.144399161	-5.717392484	0.014368814	0.518370678	TRUE
LNC_004737	0.609861665	0	7.745272641	0.014497524	0.520650322	TRUE
LNC_006836	0.667551282	0	7.697365436	0.01449938	0.520650322	TRUE
LNC_009214	0.014607834	0.28336932	-3.991520302	0.014471381	0.520650322	TRUE
LNC_012431	0	0.153577992	-5.781068681	0.014466688	0.520650322	TRUE
LNC_014609	0.049448243	0.655127358	-3.82829638	0.014500033	0.520650322	TRUE
LNC_014293	0	0.262941004	-6.623554701	0.014519474	0.520999186	TRUE
LNC_010040	0	0.139907616	-5.595808483	0.014717699	0.524354177	TRUE
LNC_012686	0.090655112	1.110628072	-3.721191251	0.014693193	0.524354177	TRUE
LNC_013729	0	0.263136744	-6.547444178	0.014708364	0.524354177	TRUE
LNC_014902	0	0.139907616	-5.595808481	0.01471772	0.524354177	TRUE
LNC_010202	0	0.1764272	-5.986002381	0.014815217	0.525254998	TRUE
LNC_012670	0.02191175	0.397419617	-4.016730554	0.014794315	0.525254998	TRUE
LNC_014985	0	0.148890707	-5.77652594	0.014831594	0.525254998	TRUE
LNC_013293	0.049448243	0.660556361	-3.84594963	0.014968135	0.528949791	TRUE
LNC_007882	0.233921077	1.784700312	-2.891160287	0.015011213	0.529277317	TRUE
LNC_008464	0	0.233725337	-6.496214808	0.015026801	0.529277317	TRUE
LNC_004131	0.036519584	0.515415483	-3.721086559	0.015120306	0.530348726	TRUE
LNC_012709	0.024724122	0.354729313	-3.809774262	0.015119407	0.530348726	TRUE
LNC_014083	0.155452906	1.377864882	-3.227911876	0.015096042	0.530348726	TRUE
LNC_014659	0	0.14158679	-5.708481813	0.015101442	0.530348726	TRUE
LNC_013254	0.014607834	0.269503204	-3.986355353	0.015206806	0.531424794	TRUE
LNC_013878	0	0.220992418	-6.345326176	0.015245593	0.532432969	TRUE
LNC_010998	0.263136744	0	6.503039553	0.015261606	0.532644953	TRUE
LNC_000101	0.267278052	0.008241374	4.691437233	0.015351068	0.534374778	TRUE
LNC_008964	0	0.150023904	-5.660024485	0.01546556	0.534794713	TRUE
LNC_012293	0.065735251	0.974820522	-3.852520855	0.015435209	0.534794713	TRUE
LNC_014334	0	0.129791328	-5.547388808	0.015487256	0.534794713	TRUE
LNC_014632	0.16349854	2.155994857	-3.591018322	0.015428163	0.534794713	TRUE
LNC_004485	1.146601679	0.156390363	2.85506361	0.015574388	0.536225387	TRUE
LNC_013800	0.124166585	1.80118306	-3.783274008	0.015589666	0.53640666	TRUE
LNC_000699	0.13541607	0	5.517589902	0.015620428	0.536431527	TRUE
LNC_006850	71.71075756	23.12021435	1.521806389	0.01561411	0.536431527	TRUE
LNC_014350	0.007303917	0.285985951	-4.810130982	0.015683913	0.537577895	TRUE
LNC_001030	0	0.14795325	-5.818637774	0.01571441	0.537934895	TRUE
LNC_010097	0.574629776	0.036519584	3.710762911	0.015806717	0.539028155	TRUE
LNC_011225	0.588300153	0.014607834	4.978507697	0.015800612	0.539028155	TRUE
LNC_013019	0.008241374	0.208259498	-4.405703916	0.015844139	0.539456896	TRUE
LNC_003075	0.568654796	0	7.644716401	0.015889614	0.539738731	TRUE
LNC_014403	0	0.634585787	-7.601392301	0.015898078	0.539738731	TRUE
LNC_002586	0	0.411131236	-6.98562114	0.016188244	0.543062547	TRUE
LNC_006508	0.090655112	0.786247623	-3.148397514	0.016049491	0.543062547	TRUE
LNC_007978	0	0.503970258	-7.63208853	0.01611559	0.543062547	TRUE
LNC_010318	0.658722689	0.064056077	3.385550833	0.016190866	0.543062547	TRUE
LNC_012176	0.364454122	3.369454513	-3.276083207	0.016048491	0.543062547	TRUE
LNC_012790	0	0.127916414	-5.547297252	0.016093045	0.543062547	TRUE
LNC_012816	0	0.245912279	-6.403621775	0.01605381	0.543062547	TRUE
LNC_013256	0	0.150765621	-5.759604708	0.016161916	0.543062547	TRUE
LNC_015208	0	0.233725337	-6.462879111	0.016255283	0.543937726	TRUE
LNC_006934	0.038394498	0.736253402	-4.148142434	0.016318716	0.54503901	TRUE
LNC_001240	0	0.128853871	-5.556933964	0.016329068	0.545044972	TRUE
LNC_012625	0	0.518578091	-7.580781971	0.016356706	0.545627543	TRUE
LNC_015332	0	0.241029254	-6.557371582	0.016372964	0.545829991	TRUE
LNC_014779	0	0.14158679	-5.704105823	0.016422661	0.546466607	TRUE
LNC_012516	0.024724122	0.371758038	-3.951015761	0.016453188	0.546648453	TRUE
LNC_012717	0.083155456	0.83120432	-3.268152483	0.01644609	0.546648453	TRUE
LNC_013234	0.007303917	0.22044644	-4.357663462	0.016537482	0.548583597	TRUE
LNC_000695	0	0.131666242	-5.51851248	0.016590955	0.549588632	TRUE
LNC_012305	0	0.131666242	-5.518512927	0.016585042	0.549588632	TRUE
LNC_014525	0	0.244233105	-6.375540372	0.016598555	0.549588632	TRUE
LNC_013702	0.032965495	0.498932735	-3.953811118	0.016674734	0.550749392	TRUE
LNC_013137	0	0.136157787	-5.646314195	0.016795418	0.55371135	TRUE
LNC_015410	0	0.122487411	-5.452014879	0.016943972	0.555532078	TRUE
LNC_013365	0.016482748	0.354337834	-4.387860843	0.017013166	0.556778477	TRUE
LNC_008504	0.154711189	0	5.71977235	0.017036073	0.557187757	TRUE
LNC_012531	0	0.154319709	-5.886076327	0.017202642	0.559901052	TRUE
LNC_006733	0.127174696	0	5.453771223	0.017313898	0.561135797	TRUE
LNC_012637	0	0.127916414	-5.542509032	0.017291686	0.561135797	TRUE
LNC_012981	0	0.127916414	-5.542508983	0.017286144	0.561135797	TRUE
LNC_013512	0	0.14158679	-5.743842235	0.017285564	0.561135797	TRUE
LNC_013527	0	0.266690832	-6.59825018	0.017304531	0.561135797	TRUE
LNC_007011	0.585137544	0	7.508361325	0.017395093	0.562341347	TRUE
LNC_009861	0	0.219117503	-6.407687595	0.01740303	0.562341347	TRUE
LNC_007079	0.124362325	1.096607458	-3.128009134	0.017435026	0.562678689	TRUE
LNC_005270	0.683096573	0.016482748	5.284978568	0.017470974	0.563160332	TRUE
LNC_012208	0	0.140845073	-5.586200943	0.017676447	0.568099618	TRUE
LNC_015301	0.156586103	2.447007861	-4.20059427	0.017687831	0.568099618	TRUE
LNC_010234	3.307829799	0.502486823	2.672529027	0.017802998	0.570465405	TRUE
LNC_014886	0	0.126978956	-5.566484277	0.017793582	0.570465405	TRUE
LNC_005791	0.757423435	0.097763289	2.820556566	0.017891255	0.571578678	TRUE
LNC_012742	0	0.23317936	-6.303241331	0.017868725	0.571578678	TRUE
LNC_013746	0.014607834	0.289931519	-3.985269232	0.017883157	0.571578678	TRUE
LNC_012868	0	0.235991731	-6.294079911	0.01811934	0.577328651	TRUE
LNC_012903	0	0.137095244	-5.604741321	0.018175313	0.578314673	TRUE
LNC_000761	1.763921759	0.140103356	3.790987328	0.018230938	0.578613021	TRUE
LNC_005484	0.403827319	0.007303917	5.142480377	0.018241976	0.578613021	TRUE
LNC_014216	0	0.211813587	-6.330875562	0.018223444	0.578613021	TRUE
LNC_002326	0.519206553	0	7.514003238	0.018308614	0.579042489	TRUE
LNC_002818	0	0.126978956	-5.552120431	0.018290782	0.579042489	TRUE
LNC_011976	0	0.230366988	-6.312319084	0.018316287	0.579042489	TRUE
LNC_013247	0	0.121549954	-5.467092454	0.018326933	0.579042489	TRUE
LNC_013788	0.014607834	0.348908831	-4.347141286	0.018380577	0.579919106	TRUE
LNC_012764	0.014607834	0.275127946	-3.950030807	0.018419554	0.580700356	TRUE
LNC_009351	0.403827319	3.468979461	-3.152699632	0.018451862	0.580799991	TRUE
LNC_013647	0	0.227554617	-6.321335008	0.018491079	0.581351284	TRUE
LNC_014950	0.229429531	0	6.282876904	0.018486548	0.581351284	TRUE
LNC_011995	0.014607834	0.24852891	-3.860957232	0.018524687	0.582066308	TRUE
LNC_000297	0.496666341	0	7.453338545	0.018566336	0.582956862	TRUE
LNC_002005	0	0.224937986	-6.304002932	0.018581903	0.582956862	TRUE
LNC_003830	0	0.460146757	-7.501411937	0.018639762	0.583287364	TRUE
LNC_012871	0.02191175	0.341996394	-3.734552563	0.018639346	0.583287364	TRUE
LNC_000860	1.848643133	0.239545819	2.825735709	0.018692314	0.583908643	TRUE
LNC_015041	0.061243705	0.650244333	-3.46440597	0.018772764	0.584641031	TRUE
LNC_007063	0	0.123424868	-5.436778625	0.018848576	0.585791133	TRUE
LNC_012968	0.031090581	0.322505535	-3.367589807	0.018895076	0.586480815	TRUE
LNC_000097	0.470500027	4.303881897	-3.416239716	0.019039643	0.588599577	TRUE
LNC_012039	0.082413739	0.954041969	-3.681477537	0.01907894	0.588599577	TRUE
LNC_012437	0	0.22661716	-6.32432945	0.019084231	0.588599577	TRUE
LNC_013042	0	0.228492074	-6.318335226	0.019022742	0.588599577	TRUE
LNC_013674	0	0.142719987	-5.581444013	0.019073481	0.588599577	TRUE
LNC_012468	0.029215667	0.398357074	-3.664692285	0.019227576	0.589289997	TRUE
LNC_014618	0.016482748	0.273994749	-4.031418701	0.019212941	0.589289997	TRUE
LNC_015302	0.415581539	3.044919566	-2.907695755	0.019172649	0.589289997	TRUE
LNC_011470	0	0.165569194	-5.792120859	0.019265713	0.589460275	TRUE
LNC_012492	0.043823501	0.699692576	-3.933177353	0.019288146	0.589460275	TRUE
LNC_012663	0	0.120612497	-5.456967513	0.01924792	0.589460275	TRUE
LNC_015530	0.022849207	0.276065403	-3.454837395	0.019277496	0.589460275	TRUE
LNC_012325	0	0.136157787	-5.609323066	0.019321457	0.590141639	TRUE
LNC_003659	0	0.225875443	-6.253448251	0.019426135	0.591071993	TRUE
LNC_009215	0	0.20450967	-6.281927491	0.019404889	0.591071993	TRUE
LNC_010980	0.086905284	0.824642121	-3.1941772	0.019404018	0.591071993	TRUE
LNC_012755	0	0.211813587	-6.364348967	0.01946555	0.591071993	TRUE
LNC_013850	0.06311862	0.555489155	-3.231530675	0.019473281	0.591071993	TRUE
LNC_012970	0	0.142524247	-5.690793087	0.019495143	0.591400521	TRUE
LNC_014485	0	0.130728785	-5.51824756	0.019555017	0.592545768	TRUE
LNC_013806	0.334692477	1.912379744	-2.620184162	0.019623351	0.593444994	TRUE
LNC_012043	0.016482748	0.291414954	-4.083201454	0.019655146	0.593474931	TRUE
LNC_012720	0	0.126978956	-5.547324084	0.019663226	0.593474931	TRUE
LNC_011118	1.555116283	6.376051595	-2.155760538	0.019741674	0.594462605	TRUE
LNC_013824	0	0.132603699	-5.508478398	0.019786311	0.594462605	TRUE
LNC_015369	0	0.132603699	-5.508478493	0.019785264	0.594462605	TRUE
LNC_011877	0	0.241029254	-6.495189659	0.019897507	0.596073681	TRUE
LNC_014314	0.071359993	0.633019868	-3.256485106	0.019916278	0.596073681	TRUE
LNC_014401	0	0.13522033	-5.660470684	0.019912419	0.596073681	TRUE
LNC_002566	0.348754333	0.014607834	4.140364623	0.020037926	0.596261112	TRUE
LNC_006806	0.486241058	0	7.419781633	0.020013935	0.596261112	TRUE
LNC_011400	0.486241058	0	7.419781598	0.02001291	0.596261112	TRUE
LNC_013007	0	0.134282873	-5.623221971	0.019985909	0.596261112	TRUE
LNC_014196	0	0.244779082	-6.473194764	0.020056045	0.596261112	TRUE
LNC_001315	0	0.129791328	-5.523073447	0.020158431	0.598308921	TRUE
LNC_014700	0.069485079	0.635482002	-3.158918835	0.020206365	0.598736505	TRUE
LNC_005328	0	0.127916414	-5.57155722	0.020259389	0.599447174	TRUE
LNC_008918	0	0.136157787	-5.651183176	0.020284985	0.599739239	TRUE
LNC_002090	1.62315917	0.126978956	3.438958047	0.02030256	0.59992776	TRUE
LNC_011013	0.354379076	0	6.795273392	0.020345105	0.600191808	TRUE
LNC_002496	0	0.11967504	-5.467074796	0.020433795	0.600213418	TRUE
LNC_009099	0	0.43093109	-7.407217261	0.020376172	0.600213418	TRUE
LNC_010275	0.477999684	0	7.395230462	0.020419257	0.600213418	TRUE
LNC_012644	0	0.445538924	-7.36300892	0.020417163	0.600213418	TRUE
LNC_015009	0.069485079	0.719925152	-3.404300958	0.020457874	0.600213418	TRUE
LNC_015130	0.02191175	0.330746909	-3.755068339	0.020381926	0.600213418	TRUE
LNC_009632	1.400951071	0.162015106	3.205358964	0.020582513	0.602178821	TRUE
LNC_014042	0	0.197205753	-6.234527406	0.020684046	0.604201953	TRUE
LNC_002651	0.137290984	0	5.581437594	0.020707801	0.604236947	TRUE
LNC_001646	0.067610165	0.641848462	-3.15791679	0.02078574	0.604885832	TRUE
LNC_012706	0.014607834	0.287665126	-4.101391962	0.020781696	0.604885832	TRUE
LNC_013299	0.036519584	0.517486137	-3.664756869	0.020797784	0.604885832	TRUE
LNC_002956	0.118933322	0	5.366689554	0.020915749	0.606669966	TRUE
LNC_014486	0.123424868	1.009660932	-3.089168668	0.020900769	0.606669966	TRUE
LNC_008802	0	0.11330858	-5.376644068	0.020935039	0.6069009	TRUE
LNC_009612	0.154711189	0	5.753616412	0.020954358	0.607132401	TRUE
LNC_012584	0	0.116120951	-5.350134776	0.021061508	0.609471444	TRUE
LNC_014741	0.032965495	0.391248897	-3.594468839	0.021069216	0.609471444	TRUE
LNC_014925	0.008241374	0.185410291	-4.266706969	0.021090569	0.609759872	TRUE
LNC_013436	0.024724122	0.341996394	-3.727794259	0.021164357	0.611233466	TRUE
LNC_014109	0.016482748	0.25489537	-3.893458993	0.021227033	0.612383336	TRUE
LNC_008751	0.45284284	0	7.320953372	0.021303951	0.613611054	TRUE
LNC_011117	0	0.292156671	-6.761131265	0.021337026	0.614233468	TRUE
LNC_014044	0.014607834	0.281298666	-4.102115473	0.021389991	0.614882871	TRUE
LNC_001962	0	0.43093109	-7.315212087	0.021541584	0.616807726	TRUE
LNC_015066	0	0.43093109	-7.315212088	0.02153671	0.616807726	TRUE
LNC_015168	0	0.11330858	-5.366029422	0.021621716	0.617452135	TRUE
LNC_015273	0	0.11330858	-5.366029352	0.021614681	0.617452135	TRUE
LNC_014743	0.024724122	0.314264161	-3.702619523	0.021649922	0.617928234	TRUE
LNC_004699	0.461516936	0	7.344843513	0.021833829	0.621870183	TRUE
LNC_013008	0.016482748	0.275323686	-3.894487137	0.021888743	0.621870183	TRUE
LNC_013160	0	0.213884241	-6.218035863	0.021874526	0.621870183	TRUE
LNC_013308	0.016482748	0.262199287	-3.970839909	0.021814109	0.621870183	TRUE
LNC_013689	0.114246037	0.930997022	-3.073658312	0.021932596	0.622019559	TRUE
LNC_013991	0	0.40901934	-7.332304482	0.021914637	0.622019559	TRUE
LNC_000812	0.053002332	0.650285575	-3.49848516	0.022313927	0.627317645	TRUE
LNC_003041	1.187108073	4.88262221	-2.105463662	0.02227916	0.627317645	TRUE
LNC_011921	2.042923259	0.097021572	4.500206783	0.022403323	0.627317645	TRUE
LNC_012030	0	0.120612497	-5.482439495	0.022387916	0.627317645	TRUE
LNC_012934	0.008241374	0.337113369	-5.056752506	0.022306494	0.627317645	TRUE
LNC_013324	0	0.16349854	-5.899412446	0.022435512	0.627317645	TRUE
LNC_013563	0	0.189901836	-6.178748183	0.022440791	0.627317645	TRUE
LNC_013679	0.016482748	0.245912279	-3.78489179	0.022345375	0.627317645	TRUE
LNC_014119	0	0.189901836	-6.18212889	0.022273552	0.627317645	TRUE
LNC_014809	0	0.189901836	-6.192247698	0.022280406	0.627317645	TRUE
LNC_008928	0.453275562	0	7.318977045	0.022459781	0.627339863	TRUE
LNC_003394	0	0.122487411	-5.436519894	0.022497218	0.62786028	TRUE
LNC_015350	0.046635872	0.461475694	-3.300733995	0.022511365	0.62786028	TRUE
LNC_012260	0	0.134478613	-5.508380884	0.022573322	0.628988291	TRUE
LNC_012426	0	0.161623626	-5.915233505	0.022577501	0.628988291	TRUE
LNC_012230	0.02191175	0.303406156	-3.620608484	0.022639972	0.630090083	TRUE
LNC_012779	0.171193937	1.478090305	-3.249089908	0.022721903	0.630715279	TRUE
LNC_015560	0	0.112371123	-5.381996999	0.022720193	0.630715279	TRUE
LNC_006277	0	0.394411506	-7.280105503	0.022847176	0.631248969	TRUE
LNC_013990	0	0.211813587	-6.315521864	0.022793702	0.631248969	TRUE
LNC_014225	0	0.211813587	-6.315521822	0.022790632	0.631248969	TRUE
LNC_008492	0.795817933	3.702158821	-2.241519724	0.022864625	0.631405447	TRUE
LNC_002636	0	0.40901934	-7.240409933	0.022981767	0.632890888	TRUE
LNC_003747	0.223258811	0	6.182475254	0.023006367	0.632890888	TRUE
LNC_012541	0	0.112371123	-5.376684692	0.022985237	0.632890888	TRUE
LNC_014825	0.167248369	1.499765073	-3.239843625	0.022994711	0.632890888	TRUE
LNC_004130	0	0.189901836	-6.202354071	0.023130592	0.634951914	TRUE
LNC_008548	0.247982933	0.016482748	3.745941961	0.023213108	0.635717316	TRUE
LNC_011121	1.426653892	6.58145748	-2.341733803	0.023236737	0.635782297	TRUE
LNC_015272	0.008241374	0.173614828	-4.109785152	0.023335048	0.637368628	TRUE
LNC_012354	0	0.182597919	-6.131232461	0.023550279	0.639929175	TRUE
LNC_014477	0	0.134282873	-5.618522524	0.023668723	0.64135211	TRUE
LNC_013149	0.13541607	1.041297491	-3.088758205	0.023721691	0.641570814	TRUE
LNC_005673	0.023786664	0.240287536	-3.275775173	0.023788358	0.642345625	TRUE
LNC_014705	0	0.133345416	-5.627868758	0.023813664	0.642705006	TRUE
LNC_013428	0.016482748	0.24852891	-3.843171003	0.02386425	0.643745956	TRUE
LNC_006125	0.111629406	0	5.262810826	0.023927732	0.644995579	TRUE
LNC_000768	0	0.118737583	-5.497912517	0.023951764	0.645113771	TRUE
LNC_013922	0.14158679	1.18327576	-3.102782532	0.024004085	0.645891939	TRUE
LNC_014338	0	0.203767953	-6.175086793	0.024089514	0.647540147	TRUE
LNC_007097	0.147407272	0	5.630159481	0.024278251	0.649467693	TRUE
LNC_009112	0.111629406	0	5.252094056	0.024306698	0.649467693	TRUE
LNC_012710	0.014607834	0.239545819	-3.73360374	0.024290029	0.649467693	TRUE
LNC_013001	0	0.211813587	-6.312427624	0.024291593	0.649467693	TRUE
LNC_014620	0.118933322	0.93474685	-3.066664693	0.024299889	0.649467693	TRUE
LNC_005496	0.146078336	3.841860226	-4.78576009	0.024461447	0.649498052	TRUE
LNC_011549	0	0.234312556	-6.240915713	0.024469165	0.649498052	TRUE
LNC_014847	0	0.106004663	-5.26896651	0.024439525	0.649498052	TRUE
LNC_013322	0.077726453	0.631340694	-3.078249169	0.024519333	0.649962496	TRUE
LNC_012009	0.06311862	0.508111566	-3.075337349	0.024534255	0.650036422	TRUE
LNC_001482	0.21427572	0	6.129128375	0.024570288	0.650347844	TRUE
LNC_006250	5.317591823	0.284852754	4.04836533	0.02467291	0.651454799	TRUE
LNC_013504	0.093271744	0.690905225	-2.929827732	0.024662012	0.651454799	TRUE
LNC_015019	0.014607834	0.246849736	-3.799304994	0.024715995	0.651997209	TRUE
LNC_000128	0.401715423	0	7.149386752	0.024770018	0.652090491	TRUE
LNC_006637	0	0.11330858	-5.387516612	0.024760987	0.652090491	TRUE
LNC_012655	0	0.189901836	-6.165177445	0.024822491	0.652187271	TRUE
LNC_015116	0	0.461516936	-7.145242324	0.024816888	0.652187271	TRUE
LNC_004167	0	0.387107589	-7.161516193	0.024850361	0.652282414	TRUE
LNC_014264	0	0.182597919	-6.117221648	0.024893931	0.653106044	TRUE
LNC_010048	1.091415438	0.095888375	3.368106623	0.024910674	0.653225416	TRUE
LNC_010166	0	0.112371123	-5.392802182	0.024943531	0.653447327	TRUE
LNC_010257	0	0.191035033	-6.114375823	0.024964222	0.653669725	TRUE
LNC_002935	0.111629406	0	5.273540616	0.02505328	0.655041186	TRUE
LNC_012261	0.022849207	0.252278739	-3.342966635	0.02514041	0.656998629	TRUE
LNC_012694	0	0.219117503	-6.357327738	0.025215143	0.658630357	TRUE
LNC_009360	0	0.107879577	-5.263414893	0.025389107	0.659836273	TRUE
LNC_012658	0	0.196464036	-6.120564064	0.025414813	0.659836273	TRUE
LNC_013051	0.07866391	0.639777808	-3.063425264	0.025451909	0.659836273	TRUE
LNC_013621	0.016482748	0.229429531	-3.714964992	0.025515461	0.659836273	TRUE
LNC_014479	0.348167114	2.630975959	-2.996066327	0.025360722	0.659836273	TRUE
LNC_015159	0	0.120612497	-5.446658217	0.025514349	0.659836273	TRUE
LNC_011258	0.061243705	0.489753904	-3.02662284	0.025608261	0.66047832	TRUE
LNC_008515	0.206034346	0	6.089086222	0.025636951	0.660629338	TRUE
LNC_000180	0.016482748	0.587754175	-4.884383353	0.025843008	0.661895766	TRUE
LNC_004522	0.008241374	0.63544076	-6.046427561	0.025832364	0.661895766	TRUE
LNC_006962	0.074172365	1.831068431	-4.411575342	0.025881788	0.661895766	TRUE
LNC_014563	0.029215667	0.404723534	-3.673759929	0.025875635	0.661895766	TRUE
LNC_015346	0.032028038	0.628136843	-4.365117217	0.025895776	0.661895766	TRUE
LNC_015362	0.007303917	0.160881909	-3.97450846	0.02609645	0.665111864	TRUE
LNC_013368	0	0.114246037	-5.349819529	0.026181242	0.665689458	TRUE
LNC_014883	0	0.114246037	-5.349819586	0.026179698	0.665689458	TRUE
LNC_015171	0	0.114246037	-5.349819895	0.026171269	0.665689458	TRUE
LNC_013219	0.029215667	0.354533574	-3.492562538	0.026229959	0.666611772	TRUE
LNC_014291	0.008241374	0.227358877	-4.556220116	0.026275971	0.667148149	TRUE
LNC_013417	0.008241374	0.177364657	-4.114221359	0.026294809	0.667310187	TRUE
LNC_012565	0.127174696	0.915101493	-2.91031333	0.026368668	0.668234929	TRUE
LNC_007585	2090.939683	4524.148387	-1.150201381	0.026401259	0.668503949	TRUE
LNC_003669	0.031090581	0.44725934	-3.653407957	0.026587951	0.672519506	TRUE
LNC_014010	0	0.190097576	-6.06033345	0.026647529	0.673073107	TRUE
LNC_014692	0	0.106004663	-5.263305072	0.026638556	0.673073107	TRUE
LNC_003716	0.023786664	0.26126183	-3.407327643	0.02672873	0.673704403	TRUE
LNC_012809	0	0.214625958	-6.290658538	0.026747975	0.673704403	TRUE
LNC_015467	0	0.112371123	-5.366010875	0.026736448	0.673704403	TRUE
LNC_005458	0.364103884	1.826102921	-2.316298034	0.026935565	0.676259921	TRUE
LNC_000241	0.170998197	0.97298685	-2.49893651	0.026970933	0.67645778	TRUE
LNC_001644	0	0.436792814	-7.06648353	0.026961592	0.67645778	TRUE
LNC_012594	0.02191175	0.286923408	-3.552303532	0.027077422	0.67768942	TRUE
LNC_003927	0	0.19197249	-6.053195724	0.027215547	0.679728896	TRUE
LNC_000040	0.219508983	1.173550952	-2.487435281	0.027245033	0.680148246	TRUE
LNC_012911	0	0.117995865	-5.328007948	0.027294829	0.680756931	TRUE
LNC_003731	2.203413689	8.126498717	-2.026920024	0.027450636	0.683688005	TRUE
LNC_008503	0.197792973	0	6.075575652	0.027533138	0.684804465	TRUE
LNC_014565	0.197597233	0	6.022222057	0.027558217	0.684804465	TRUE
LNC_014766	0	0.133345416	-5.623172896	0.027655628	0.685830437	TRUE
LNC_001560	1.667878886	0.116862668	3.557408504	0.027835206	0.686718304	TRUE
LNC_014271	0.145532358	0.853074829	-2.706290477	0.027725391	0.686718304	TRUE
LNC_014551	0	0.111433666	-5.39832223	0.027815803	0.686718304	TRUE
LNC_011811	0	0.167990086	-6.016183664	0.027963807	0.687180512	TRUE
LNC_006204	4.175718672	0.670672649	2.511031861	0.028030485	0.687896097	TRUE
LNC_008258	0	0.11330858	-5.355167128	0.028130232	0.689712083	TRUE
LNC_015123	0	0.189355859	-6.009361452	0.028175644	0.690509498	TRUE
LNC_004560	0.007303917	0.164435997	-4.083840548	0.028204887	0.69059435	TRUE
LNC_012983	0	0.098700746	-5.164897216	0.028196236	0.69059435	TRUE
LNC_015524	0.047573329	0.511469914	-3.491200693	0.0282753	0.691055028	TRUE
ENSCHIT00000005569	0.053002332	0.495770126	-3.115133299	0.028407161	0.691753108	TRUE
LNC_013099	0.02191175	0.310514333	-3.713120976	0.028387611	0.691753108	TRUE
LNC_013810	0	0.167990086	-6.004839331	0.028448891	0.692439736	TRUE
LNC_000884	0	0.107879577	-5.246155567	0.028550887	0.693625944	TRUE
LNC_012707	0.057689617	0.643136156	-3.601547793	0.028561754	0.693625944	TRUE
LNC_013908	0	0.107879577	-5.246155679	0.028548878	0.693625944	TRUE
LNC_014206	0	0.188222662	-6.067440037	0.028588654	0.693964643	TRUE
LNC_001199	0.134478613	0	5.573828836	0.028689891	0.695124624	TRUE
LNC_006807	0	0.335980172	-7.050116381	0.029023338	0.697930537	TRUE
LNC_011272	0.014607834	0.233921077	-3.7483135	0.028895125	0.697930537	TRUE
LNC_012266	0.016482748	0.224742246	-3.718296006	0.02893959	0.697930537	TRUE
LNC_002132	0.169123283	0.008241374	4.027010291	0.029185395	0.699887717	TRUE
LNC_012155	0	0.189901836	-6.158344069	0.029291567	0.700657174	TRUE
LNC_012494	0	0.189901836	-6.222791301	0.029295953	0.700657174	TRUE
LNC_015059	0	0.189901836	-6.222790853	0.029287975	0.700657174	TRUE
LNC_011262	0	0.132407959	-5.684179228	0.029363097	0.700900503	TRUE
LNC_013909	0	0.181856202	-6.004910807	0.029371542	0.700900503	TRUE
LNC_005143	0.008241374	0.35246292	-5.189337081	0.029476292	0.70240324	TRUE
LNC_015098	0.036519584	0.426635284	-3.468490499	0.02948696	0.70240324	TRUE
LNC_015016	0	0.128853871	-5.57229549	0.029500883	0.702422569	TRUE
LNC_015509	0	0.193651665	-6.130812839	0.029522187	0.702617555	TRUE
LNC_004650	0.103388032	0	5.140044471	0.029585625	0.70298689	TRUE
LNC_009859	1.469344196	0.187480945	2.923690233	0.029787427	0.704076002	TRUE
LNC_012417	0.029215667	0.778160747	-4.62736681	0.02987778	0.704508068	TRUE
LNC_006898	0.430972332	0.043823501	3.09773775	0.030086336	0.70755719	TRUE
LNC_009820	9.773702475	2.911069415	1.704273472	0.030100214	0.707572955	TRUE
LNC_013065	0	0.197205753	-6.208241203	0.030116435	0.707643768	TRUE
LNC_013902	0	0.160686169	-5.951064897	0.030189851	0.708436647	TRUE
LNC_000854	0	0.104129749	-5.291723067	0.030322009	0.708449934	TRUE
LNC_006787	0.062181163	0.439017966	-2.735506849	0.030205442	0.708449934	TRUE
LNC_008694	0	0.109754492	-5.234541521	0.030319852	0.708449934	TRUE
LNC_008946	0.023786664	0.238608362	-3.24103954	0.030268765	0.708449934	TRUE
LNC_012294	0.014607834	0.414839822	-4.557380665	0.030261414	0.708449934	TRUE
LNC_014757	0.036519584	0.489403666	-3.549299518	0.030335881	0.708449934	TRUE
LNC_015228	0	0.160686169	-5.955003902	0.030323673	0.708449934	TRUE
LNC_003298	0.107879577	0	5.231630244	0.030614908	0.709488639	TRUE
LNC_006079	0.180918745	0	6.010217196	0.030433842	0.709488639	TRUE
LNC_012463	0.102254835	1.087974605	-3.341966293	0.030570895	0.709488639	TRUE
LNC_012854	0	0.175294003	-6.052996321	0.030511531	0.709488639	TRUE
LNC_012985	0	0.180918745	-6.008599593	0.030515848	0.709488639	TRUE
LNC_013940	0.007303917	0.190839293	-4.334834527	0.030541215	0.709488639	TRUE
LNC_013985	0	0.175489743	-5.939575155	0.030568518	0.709488639	TRUE
LNC_015461	0.014607834	0.213884241	-3.61425	0.030484704	0.709488639	TRUE
LNC_001210	0.313913924	1.698104023	-2.575693386	0.03079663	0.710698421	TRUE
LNC_012919	0.109754492	0.811517722	-2.94283186	0.030726692	0.710698421	TRUE
LNC_013655	0.032028038	0.31145179	-3.333136664	0.030766741	0.710698421	TRUE
LNC_014882	0.02191175	0.299656328	-3.617342283	0.030803609	0.710698421	TRUE
LNC_003138	0	0.109754492	-5.2461522	0.030838862	0.711098847	TRUE
LNC_011760	0	0.122487411	-5.472818358	0.030991837	0.7128921	TRUE
LNC_014108	0.016482748	0.412027451	-4.566085879	0.031132708	0.715211217	TRUE
LNC_014364	0.177364657	1.221670258	-2.854604086	0.031123422	0.715211217	TRUE
LNC_003204	0.016482748	0.266690832	-3.974798874	0.03127147	0.716298106	TRUE
LNC_011268	0.206034346	0	6.169110552	0.031290208	0.716298106	TRUE
LNC_012142	0	0.112371123	-5.360542424	0.031313725	0.716298106	TRUE
LNC_012730	0.074172365	0.842999783	-3.60642047	0.031268943	0.716298106	TRUE
LNC_013852	0	0.106004663	-5.257492279	0.031232067	0.716298106	TRUE
LNC_014794	0	0.112371123	-5.360542482	0.031306029	0.716298106	TRUE
LNC_014871	0.038394498	0.384686698	-3.28727835	0.031360374	0.716753119	TRUE
LNC_012746	1.825010966	0.175489743	3.344979795	0.031457869	0.71806239	TRUE
LNC_000045	0.02191175	0.54443541	-4.548868219	0.031587061	0.719457429	TRUE
LNC_006809	0.343284089	0	6.924513511	0.0315381	0.719457429	TRUE
LNC_009057	0.36203323	2.60012236	-2.866358947	0.031568325	0.719457429	TRUE
LNC_004465	0.467883396	0.038394498	3.514322728	0.031629931	0.719624604	TRUE
LNC_015156	0	0.111433666	-5.371446349	0.03163377	0.719624604	TRUE
LNC_013460	0.203963692	1.883287803	-3.153885258	0.031703654	0.720262919	TRUE
LNC_014016	0	0.189901836	-6.154908763	0.031712961	0.720262919	TRUE
LNC_009728	0.103388032	0.60099183	-2.645316215	0.031754008	0.72052412	TRUE
LNC_012622	0	0.160686169	-5.935284009	0.031795117	0.720846309	TRUE
LNC_009476	0.130924525	0	5.502035986	0.031839721	0.721049022	TRUE
LNC_013995	0	0.175294003	-6.049324634	0.031927908	0.721718911	TRUE
LNC_013052	0.043823501	0.472333699	-3.377783687	0.03198518	0.722439679	TRUE
LNC_014181	0	0.104129749	-5.280401701	0.032050554	0.722684799	TRUE
LNC_013883	0.142524247	0.889244175	-2.635786182	0.032109783	0.723388304	TRUE
LNC_011715	0	0.106004663	-5.291985392	0.032498568	0.729190312	TRUE
LNC_011429	0	0.100575661	-5.140688904	0.032617825	0.729960551	TRUE
LNC_014238	0	0.139711876	-5.704130001	0.032581265	0.729960551	TRUE
LNC_014894	0	0.100575661	-5.140688498	0.032624666	0.729960551	TRUE
LNC_015521	0.080538824	0.486199815	-2.650347821	0.032656808	0.730184954	TRUE
LNC_000946	1.337327716	5.139474978	-2.004736216	0.032717504	0.731236894	TRUE
LNC_007099	0.014607834	0.211071869	-3.611346484	0.032752915	0.731723064	TRUE
LNC_011605	0	0.387344571	-6.894740154	0.032862656	0.733025428	TRUE
LNC_013805	0.243099908	1.63033936	-2.803489179	0.032934355	0.733025428	TRUE
LNC_012971	0	0.169123283	-5.871144063	0.032974521	0.73361463	TRUE
LNC_011853	0.090655112	0.836437583	-3.304330456	0.032992292	0.73370529	TRUE
LNC_003506	0.111629406	0	5.29565732	0.033085647	0.734233255	TRUE
LNC_012316	0.082217999	0.642394439	-2.981229181	0.033076521	0.734233255	TRUE
LNC_014619	0.121549954	0.920684994	-2.989778033	0.033117651	0.734233255	TRUE
LNC_015237	0	0.17006074	-5.916084994	0.033050772	0.734233255	TRUE
LNC_007328	0.038394498	1.01181407	-4.478561178	0.033190017	0.734421272	TRUE
LNC_011783	0	0.118737583	-5.456903001	0.033183192	0.734421272	TRUE
LNC_015579	0.090655112	0.60118757	-2.843696415	0.033206085	0.734421272	TRUE
LNC_002758	1.104498594	0.211267609	2.368355854	0.033389013	0.735203278	TRUE
LNC_010385	0.38394498	2.8615904	-2.759540216	0.033383462	0.735203278	TRUE
LNC_012405	0.024724122	0.303406156	-3.6055397	0.033280145	0.735203278	TRUE
LNC_012846	0.008241374	0.183535377	-4.258702063	0.033301912	0.735203278	TRUE
LNC_013159	0.014607834	0.203767953	-3.565661495	0.033385484	0.735203278	TRUE
LNC_015574	0.057689617	0.574784274	-3.415827582	0.033335891	0.735203278	TRUE
LNC_010505	0	0.182989399	-5.90826006	0.033444272	0.735762302	TRUE
LNC_011471	15.52754113	4.979757037	1.544664303	0.033484696	0.736099968	TRUE
LNC_002897	1.973077472	0.364845601	2.428312396	0.033518232	0.736534969	TRUE
LNC_002178	0	0.193105687	-5.979005626	0.03382888	0.738088467	TRUE
LNC_008745	0	0.173810568	-5.883900773	0.033891272	0.738088467	TRUE
LNC_010885	0.161819366	0.008241374	3.947559943	0.033805198	0.738088467	TRUE
LNC_011986	0	0.179043831	-6.015963375	0.033886906	0.738088467	TRUE
LNC_012094	0.036519584	0.409215079	-3.440913264	0.033841005	0.738088467	TRUE
LNC_012270	0	0.175294003	-6.045641223	0.03390095	0.738088467	TRUE
LNC_012639	0.029215667	0.404723534	-3.667980398	0.033678937	0.738088467	TRUE
LNC_012872	0.041206869	0.441243118	-3.513500951	0.033697153	0.738088467	TRUE
LNC_012943	0	0.175294003	-6.045641133	0.033893062	0.738088467	TRUE
LNC_013836	0	0.153382252	-5.891145843	0.033833485	0.738088467	TRUE
LNC_013957	0	0.179043831	-6.015963486	0.033876683	0.738088467	TRUE
LNC_014343	0.203026235	1.304825714	-2.783221021	0.033662614	0.738088467	TRUE
LNC_014622	0.065930991	0.638644611	-3.404898298	0.03376802	0.738088467	TRUE
LNC_015452	0	0.153382252	-5.878797856	0.03373502	0.738088467	TRUE
LNC_015470	0	0.197205753	-6.204907895	0.033675203	0.738088467	TRUE
LNC_009322	0	0.099638204	-5.171076923	0.034041794	0.739410519	TRUE
LNC_012063	0	0.167990086	-5.989626104	0.034054523	0.739410519	TRUE
LNC_012979	0	0.092334287	-5.039999246	0.0340827	0.739410519	TRUE
LNC_013422	0	0.172677371	-5.951095421	0.034097005	0.739410519	TRUE
LNC_013470	0	0.172677371	-5.951095537	0.034089303	0.739410519	TRUE
LNC_015495	0	0.092334287	-5.039999278	0.034081642	0.739410519	TRUE
LNC_015099	0	0.101513118	-5.146785272	0.034398854	0.743684342	TRUE
LNC_014607	0	0.09139683	-5.046356798	0.034501434	0.745300537	TRUE
LNC_013055	0	0.096825832	-5.183034407	0.034627057	0.746809717	TRUE
LNC_009470	0	0.110496209	-5.415333027	0.03474272	0.748400367	TRUE
LNC_008605	0.016482748	0.263528224	-3.798760188	0.034855378	0.748619374	TRUE
LNC_009596	0.19197249	1.632142261	-2.957811441	0.034959435	0.748910548	TRUE
LNC_010100	0.194784861	0.008241374	4.178251782	0.034951469	0.748910548	TRUE
LNC_014797	0	0.104129749	-5.274712648	0.034921847	0.748910548	TRUE
LNC_006273	0.176622939	0	5.970538549	0.035094812	0.749097389	TRUE
LNC_013307	0.016482748	0.201893038	-3.588164923	0.035026546	0.749097389	TRUE
LNC_015422	0	0.090459373	-5.059098351	0.035177777	0.749189597	TRUE
LNC_015541	0.02191175	0.281298666	-3.570082999	0.035216438	0.749189597	TRUE
LNC_007094	0	0.306764505	-6.828553382	0.035337844	0.749626356	TRUE
LNC_014798	0.016482748	0.202830495	-3.581392185	0.035345345	0.749626356	TRUE
LNC_008508	0.015545291	0.332075846	-4.094506547	0.035379822	0.749752325	TRUE
LNC_005463	0.024724122	0.628136843	-4.703008392	0.035519599	0.750647529	TRUE
LNC_005565	0.55459294	3.837585362	-2.654100378	0.035551508	0.750729585	TRUE
LNC_012246	0	0.161819366	-5.803578193	0.035541565	0.750729585	TRUE
LNC_008453	0	0.292156671	-6.849859329	0.03559505	0.750767129	TRUE
LNC_012610	1.098286632	4.304829825	-2.047761282	0.035658585	0.751805349	TRUE
LNC_008546	0.515415483	0.055814703	3.205860962	0.035687929	0.752128007	TRUE
LNC_010653	0.332271586	0.02191175	3.529682981	0.035776029	0.753688236	TRUE
LNC_009218	0.074172365	0.584509082	-3.160260774	0.035832134	0.75398072	TRUE
LNC_014597	0.413747867	2.020496303	-2.393731967	0.035864173	0.754062535	TRUE
LNC_002360	0.032965495	0.646731487	-4.264880166	0.035916784	0.754389394	TRUE
LNC_012170	0.272119835	2.153800477	-3.002298332	0.035912821	0.754389394	TRUE
LNC_014430	0	0.110496209	-5.38792063	0.035985116	0.755419524	TRUE
LNC_003536	0	0.105067206	-5.303591802	0.036062811	0.755975193	TRUE
LNC_006208	1.063137227	0.043823501	4.314073443	0.036110794	0.756279733	TRUE
LNC_013757	0	0.171739914	-5.954923708	0.036157404	0.756664292	TRUE
LNC_012692	0	0.174748025	-5.846626787	0.036280934	0.758224506	TRUE
LNC_006590	0.11350432	0	5.306009765	0.036696513	0.762927349	TRUE
LNC_013098	0	0.146078336	-5.807053152	0.036698781	0.762927349	TRUE
LNC_000278	0.103388032	0	5.186228558	0.03672275	0.763129505	TRUE
LNC_013964	0	0.102450575	-5.128149381	0.036793731	0.763897879	TRUE
LNC_014436	0.051127417	0.568026334	-3.480776896	0.036816761	0.763897879	TRUE
LNC_012888	0.043823501	0.447805317	-3.266101697	0.036912419	0.765163645	TRUE
LNC_015138	0.054877246	0.410348276	-2.919327939	0.036920613	0.765163645	TRUE
LNC_012312	0.051127417	0.585446539	-3.485164149	0.037028641	0.766512907	TRUE
LNC_010792	0	0.159944452	-5.811977888	0.037044643	0.766547961	TRUE
LNC_011884	0	0.160881909	-5.862900835	0.037090244	0.76689912	TRUE
LNC_012420	0.008241374	0.258645198	-4.645288227	0.037088951	0.76689912	TRUE
LNC_008478	0.016482748	0.788823012	-5.454836708	0.037177904	0.768415059	TRUE
LNC_001685	0	0.090459373	-5.052730828	0.037326386	0.769020146	TRUE
LNC_004308	0.040269412	0.552913766	-3.543713711	0.037350726	0.769020146	TRUE
LNC_004415	0.541860021	2.578797829	-2.364334081	0.037239293	0.769020146	TRUE
LNC_010189	0	0.090459373	-5.052730906	0.037336756	0.769020146	TRUE
LNC_013413	0.106004663	0.727229069	-2.817617176	0.037347991	0.769020146	TRUE
LNC_013474	0	0.146078336	-5.802737888	0.037290916	0.769020146	TRUE
LNC_013110	0.007303917	0.188222662	-4.215057296	0.037404923	0.76954452	TRUE
LNC_008058	0.880693806	0.106200403	3.093514675	0.037420051	0.769560221	TRUE
LNC_012099	0	0.110496209	-5.382497943	0.037904548	0.774393179	TRUE
LNC_013023	0	0.164631737	-5.790859205	0.037796062	0.774393179	TRUE
LNC_014402	0	0.153382252	-5.866411282	0.038320423	0.781179611	TRUE
LNC_005889	0.095146658	0	5.018611877	0.03855385	0.781593151	TRUE
LNC_006563	0.016482748	0.227750357	-3.641482974	0.038514239	0.781593151	TRUE
LNC_008239	0	0.111629406	-5.222174553	0.038542939	0.781593151	TRUE
LNC_012356	0.024724122	0.28954004	-3.592386551	0.03850927	0.781593151	TRUE
LNC_013945	0.053002332	0.393865529	-2.891295347	0.038471107	0.781593151	TRUE
LNC_014828	0.107879577	0.790151949	-2.941240881	0.038413104	0.781593151	TRUE
LNC_015154	0.008241374	0.148890707	-3.928583532	0.038485765	0.781593151	TRUE
LNC_012062	0	0.167990086	-5.981950236	0.038683803	0.783026369	TRUE
LNC_013665	0	0.096825832	-5.171007508	0.038738701	0.783741848	TRUE
LNC_014454	0.031090581	0.306022787	-3.279043181	0.038884089	0.785793028	TRUE
LNC_012131	2.430267831	33.03397766	-3.987996215	0.038951044	0.786357596	TRUE
LNC_013887	0.029215667	0.370820581	-3.627980443	0.039034074	0.786357596	TRUE
LNC_013915	0	0.170802457	-5.958749446	0.039047473	0.786357596	TRUE
LNC_014299	0	0.170802457	-5.958749443	0.039047973	0.786357596	TRUE
LNC_014604	0.053002332	0.49725356	-3.169332829	0.039039116	0.786357596	TRUE
LNC_014714	0	0.170802457	-5.958749535	0.039035962	0.786357596	TRUE
LNC_014729	0.02191175	0.301531242	-3.60487412	0.039115853	0.786357596	TRUE
LNC_014842	0	0.093271744	-5.039905824	0.039122104	0.786357596	TRUE
LNC_015288	0.02191175	0.264269941	-3.366375363	0.039118102	0.786357596	TRUE
LNC_015600	0	0.146078336	-5.832938171	0.039046835	0.786357596	TRUE
LNC_014160	0.054877246	0.429643395	-2.959345297	0.039264387	0.787418471	TRUE
LNC_013934	0.008241374	0.247787193	-4.545539538	0.03932026	0.78806745	TRUE
LNC_012684	0.014607834	0.399098791	-4.547103297	0.039336674	0.788101586	TRUE
LNC_013072	0.102254835	1.02555646	-3.367450138	0.039389798	0.7888709	TRUE
LNC_006482	0	0.346137702	-6.73412918	0.039419202	0.789049137	TRUE
LNC_014431	0.107879577	0.654189901	-2.671130948	0.039478833	0.789473498	TRUE
LNC_009377	0.066672708	0.670518151	-3.212729241	0.039495378	0.789509667	TRUE
LNC_015271	0.036519584	0.530569293	-3.798462228	0.039539924	0.790105308	TRUE
LNC_006095	0.094950918	0.877057233	-3.205401381	0.039612104	0.790662905	TRUE
LNC_011873	0	0.138774419	-5.740622218	0.039730387	0.791094062	TRUE
LNC_012661	0.068547622	0.487333012	-2.795175328	0.039751838	0.791094062	TRUE
LNC_012320	0	0.138774419	-5.745135471	0.039773598	0.791233191	TRUE
LNC_012086	0	0.153577992	-5.790370031	0.039918465	0.792937318	TRUE
LNC_002685	0.102450575	0.50979074	-2.385966655	0.040012549	0.793311615	TRUE
LNC_010053	1.284325385	0.224742246	2.413313343	0.040039708	0.793311615	TRUE
LNC_012061	0	0.152640535	-5.741493457	0.039977766	0.793311615	TRUE
LNC_013581	0.547639261	3.135378939	-2.613778278	0.040035792	0.793311615	TRUE
LNC_003013	0	0.270244921	-6.738254607	0.040165346	0.794266916	TRUE
LNC_006746	0	0.096825832	-5.20156074	0.040117144	0.794266916	TRUE
LNC_007553	0.528931361	0.068547622	2.775933977	0.040178137	0.794266916	TRUE
LNC_012416	0	0.270244921	-6.738254413	0.040157637	0.794266916	TRUE
LNC_005439	0.024724122	0.270440661	-3.378193775	0.040265448	0.795699316	TRUE
LNC_005850	0.041206869	0.706646256	-4.17784502	0.040352232	0.796216127	TRUE
LNC_014780	0.008241374	0.148890707	-3.924652159	0.040332063	0.796216127	TRUE
LNC_002797	0	0.089521916	-5.065651065	0.040492635	0.796443798	TRUE
LNC_015386	0	0.09139683	-5.065750635	0.040488777	0.796443798	TRUE
LNC_007203	0.169319023	0	5.910212463	0.040528373	0.796549496	TRUE
LNC_005626	0.39070292	1.847736447	-2.331966805	0.040683561	0.79752729	TRUE
LNC_012110	0.02191175	0.277744577	-3.501469029	0.040656973	0.79752729	TRUE
LNC_012556	0.06311862	0.466708957	-3.0254597	0.040730119	0.79752729	TRUE
LNC_003928	4.603167687	0.876861493	2.219967858	0.040789731	0.798402718	TRUE
LNC_002195	1.437192431	0.11330858	3.60839914	0.04083761	0.798628126	TRUE
LNC_008125	0.086905284	0	4.913157535	0.040850662	0.798628126	TRUE
LNC_013295	0	0.177168917	-6.023316883	0.040899191	0.798718928	TRUE
LNC_008994	1.20597047	4.331346376	-1.943352846	0.040971236	0.799299562	TRUE
LNC_013176	0	0.146078336	-5.798417516	0.041122958	0.800877906	TRUE
LNC_014823	0	0.089521916	-5.078570861	0.041176837	0.801050789	TRUE
LNC_003440	0.730391678	0.016482748	5.391867211	0.041196104	0.801088516	TRUE
LNC_005537	0.470500027	2.578952327	-2.601141245	0.041339417	0.801838017	TRUE
LNC_012461	0.029215667	0.319888904	-3.303861414	0.04127572	0.801838017	TRUE
LNC_002384	0	0.084092913	-4.931116749	0.041376008	0.801967023	TRUE
LNC_012065	0	0.084092913	-4.93111668	0.041369705	0.801967023	TRUE
LNC_013851	0	0.186739227	-5.891913039	0.04143197	0.802181031	TRUE
LNC_001437	0	0.160686169	-5.919358814	0.041754637	0.802626892	TRUE
LNC_003332	0.296689459	0	6.711356301	0.041664399	0.802626892	TRUE
LNC_004937	3.043436132	10.94095898	-1.823835412	0.041729369	0.802626892	TRUE
LNC_008616	0	0.094209201	-5.026755942	0.041667325	0.802626892	TRUE
LNC_009854	0.296689459	0	6.711356144	0.041659334	0.802626892	TRUE
LNC_012022	0	0.160686169	-5.919358752	0.041747242	0.802626892	TRUE
LNC_012366	0	0.160686169	-5.919358708	0.041742086	0.802626892	TRUE
LNC_013381	0.114246037	0.788081295	-2.9004675	0.041552914	0.802626892	TRUE
LNC_013612	0.222321354	1.317754373	-2.686483565	0.041522674	0.802626892	TRUE
LNC_015581	0.093271744	0.595562827	-2.762386612	0.041585367	0.802626892	TRUE
LNC_002681	0.341058937	1.877735074	-2.503796248	0.041798274	0.802999073	TRUE
LNC_014217	0.016482748	0.213688501	-3.705269248	0.041803976	0.802999073	TRUE
LNC_014420	0.158265278	1.042976665	-2.867864521	0.041940199	0.804174037	TRUE
LNC_009583	0.235991731	1.155935007	-2.314992699	0.042079578	0.805981142	TRUE
LNC_005266	0.016482748	0.192909947	-3.386833245	0.042252087	0.807553	TRUE
LNC_003033	0.153577992	0	5.708065962	0.042281883	0.807742113	TRUE
LNC_008187	0.007303917	0.274581969	-4.614071528	0.042307214	0.807742113	TRUE
LNC_015492	0.008241374	0.137095244	-3.775547575	0.042305474	0.807742113	TRUE
LNC_015022	0	0.147211532	-5.658149306	0.042440303	0.809417705	TRUE
LNC_012573	0.024724122	0.212009326	-3.099112563	0.04256695	0.810390616	TRUE
LNC_007689	0.016482748	0.25528685	-3.762536358	0.042629276	0.810839568	TRUE
LNC_013517	0.043823501	0.440501401	-3.262867005	0.042757019	0.810839568	TRUE
LNC_013886	0	0.146078336	-5.794086161	0.042734176	0.810839568	TRUE
LNC_014382	0.043823501	0.491433078	-3.426884767	0.042606518	0.810839568	TRUE
LNC_014467	0.058431334	0.561309637	-3.178397993	0.042662872	0.810839568	TRUE
LNC_011935	0.036519584	0.394061269	-3.274376455	0.042890632	0.811977822	TRUE
LNC_013984	0	0.146274075	-5.662776277	0.042913829	0.812088515	TRUE
LNC_013558	0.32141358	0	6.651200656	0.042993407	0.812160002	TRUE
LNC_012454	0.097763289	0.621420146	-2.679144385	0.043103379	0.813377	TRUE
LNC_003148	0.016482748	0.189160119	-3.392715168	0.043121332	0.813429271	TRUE
LNC_007906	0.061243705	0.78698934	-3.594101171	0.043250122	0.814461631	TRUE
LNC_013125	0.039331955	0.302468699	-2.946412235	0.043223292	0.814461631	TRUE
LNC_013358	0	0.089521916	-5.059245839	0.043312732	0.814756758	TRUE
LNC_007028	0.161077649	0	5.839313731	0.043511475	0.816573349	TRUE
LNC_012076	0	0.270244921	-6.647405422	0.043525579	0.816573349	TRUE
LNC_005541	3.034453041	0.460187999	2.752089578	0.04359249	0.817138022	TRUE
LNC_004952	0.288448085	0	6.67104972	0.043797903	0.818411261	TRUE
LNC_010185	0	0.145336618	-5.66738411	0.043781964	0.818411261	TRUE
LNC_012759	0	0.145336618	-5.667384389	0.043771388	0.818411261	TRUE
LNC_001823	0	0.131470502	-5.666235734	0.04388893	0.818969575	TRUE
LNC_003730	13.55317597	33.73346467	-1.476227032	0.043884412	0.818969575	TRUE
LNC_012877	0.084092913	0.622553343	-2.864756549	0.043873048	0.818969575	TRUE
LNC_014770	0	0.131470502	-5.661488869	0.043956666	0.819153283	TRUE
LNC_012788	0.112566863	0.785464664	-2.950820478	0.044114197	0.820451928	TRUE
LNC_000967	0.101513118	0	5.175958952	0.044220448	0.820860574	TRUE
LNC_001379	3.294746642	0.838116758	1.884382266	0.044222391	0.820860574	TRUE
LNC_002948	0.249662107	1.116407312	-2.225199947	0.044248369	0.820860574	TRUE
LNC_008899	0	0.090459373	-5.078833193	0.044250748	0.820860574	TRUE
LNC_012360	0.014607834	0.369883124	-4.436231479	0.044240866	0.820860574	TRUE
LNC_012210	0	0.096825832	-5.164885913	0.044357337	0.821180956	TRUE
LNC_014739	0.182051942	1.103674393	-2.717806932	0.044365337	0.821180956	TRUE
LNC_015207	0	0.096825832	-5.16488588	0.044347092	0.821180956	TRUE
LNC_004858	14.28907913	4.642097691	1.525960077	0.044417057	0.821385915	TRUE
LNC_002105	0.343325331	0.02191175	3.607383897	0.044484351	0.821496076	TRUE
LNC_000443	0.309226638	1.400755331	-2.17937111	0.044577212	0.822360535	TRUE
ENSCHIT00000005121	0	0.089521916	-5.085271515	0.044650789	0.822480265	TRUE
LNC_000644	0	0.102450575	-5.140242004	0.044765643	0.822480265	TRUE
LNC_010146	0.032965495	0.80390481	-4.456659857	0.04478047	0.822480265	TRUE
LNC_013188	0	0.08503037	-4.910406289	0.044689441	0.822480265	TRUE
LNC_014589	0	0.162561083	-5.97935735	0.044748636	0.822480265	TRUE
LNC_007005	0.313172207	0	6.614138452	0.044847852	0.822969214	TRUE
LNC_014395	0	0.146078336	-5.789738621	0.044920684	0.823107609	TRUE
LNC_003211	0.036519584	0.387694809	-3.243681771	0.045062884	0.82404001	TRUE
LNC_009109	0.149828164	0	5.74352258	0.045129699	0.82404001	TRUE
LNC_013374	0	0.153382252	-5.853925198	0.045101816	0.82404001	TRUE
LNC_014378	0.024724122	0.255832827	-3.386015099	0.045057722	0.82404001	TRUE
LNC_000287	0.158265278	0.007303917	3.893147195	0.045165037	0.824404272	TRUE
LNC_001565	0.029215667	0.292352411	-3.2311715	0.04532789	0.825255253	TRUE
LNC_014952	0.147015793	1.119806903	-2.897465547	0.045334893	0.825255253	TRUE
LNC_012347	0.114246037	0.735666183	-2.706179588	0.045370355	0.825620256	TRUE
LNC_012740	0.016482748	0.165373455	-3.240687352	0.045474625	0.827236705	TRUE
LNC_012067	0.098896486	0.762265219	-3.071004701	0.045553992	0.82839919	TRUE
LNC_012770	0	0.111433666	-5.360369572	0.045720102	0.830330604	TRUE
LNC_015151	0	0.111433666	-5.360369618	0.045712133	0.830330604	TRUE
LNC_009740	0.015545291	0.337855086	-4.323421186	0.04586914	0.831871178	TRUE
LNC_013207	0.062181163	0.507720086	-3.112422702	0.045960075	0.832956387	TRUE
LNC_001855	0	0.149086447	-5.648819986	0.046067834	0.83370815	TRUE
LNC_009586	0.149086447	0	5.634572657	0.0460223	0.83370815	TRUE
LNC_014439	0.02191175	0.331488626	-3.790809925	0.046089436	0.83370815	TRUE
LNC_000464	0	0.096825832	-5.208133063	0.046157637	0.833716483	TRUE
LNC_003577	0.295752002	0.023786664	3.515375685	0.046148577	0.833716483	TRUE
LNC_009161	1.081257907	0.124166585	2.901959028	0.046235019	0.834551439	TRUE
LNC_002535	0.054877246	0.367266493	-2.750014761	0.04630025	0.834884983	TRUE
LNC_001180	0	0.084092913	-4.938087497	0.046452523	0.836785816	TRUE
LNC_015063	0	0.084092913	-4.938087222	0.046442665	0.836785816	TRUE
ENSCHIT00000001367	0.016482748	0.194784861	-3.357432474	0.046572697	0.837542496	TRUE
LNC_010899	0.02191175	0.264269941	-3.37783217	0.046564745	0.837542496	TRUE
LNC_014233	0	0.139907616	-5.579559683	0.046603628	0.837817502	TRUE
LNC_012333	0	0.125104042	-5.542366215	0.046648106	0.838079295	TRUE
LNC_012286	0.036519584	0.353596116	-3.189705054	0.046695841	0.838110164	TRUE
LNC_000770	0.523502359	0.080538824	2.680560446	0.047297997	0.838390697	TRUE
LNC_000851	0	0.095146658	-5.013127918	0.047365979	0.838390697	TRUE
LNC_002599	0.262941004	0	6.54378185	0.047311256	0.838390697	TRUE
LNC_002873	0.262941004	0	6.543782084	0.047295553	0.838390697	TRUE
LNC_003534	0.016482748	0.194784861	-3.353780622	0.04705284	0.838390697	TRUE
LNC_004059	0.262941004	0	6.5437823	0.047281066	0.838390697	TRUE
LNC_007034	0	0.24833317	-6.6172901	0.046880643	0.838390697	TRUE
LNC_007763	0.260715852	0.02191175	3.275306026	0.047122885	0.838390697	TRUE
LNC_010672	0.148344729	0	5.639566117	0.047338674	0.838390697	TRUE
LNC_011741	0.101513118	0.501003389	-2.292885596	0.047081192	0.838390697	TRUE
LNC_012704	0	0.138774419	-5.722532306	0.046735957	0.838390697	TRUE
LNC_012905	0	0.162561083	-5.899160946	0.047148804	0.838390697	TRUE
LNC_013202	0	0.104129749	-5.321994422	0.046968968	0.838390697	TRUE
LNC_013206	0	0.085967827	-4.903319223	0.047053739	0.838390697	TRUE
LNC_013296	0	0.304930833	-6.5533527	0.047094496	0.838390697	TRUE
LNC_013734	0.068547622	0.454171777	-2.735081727	0.046924176	0.838390697	TRUE
LNC_013762	0.077726453	0.522523659	-2.818456304	0.046837316	0.838390697	TRUE
LNC_014005	0	0.095146658	-5.013128708	0.047355238	0.838390697	TRUE
LNC_014138	0	0.255637087	-6.568058096	0.047208299	0.838390697	TRUE
LNC_014569	0.016482748	0.628136843	-5.230455889	0.047311791	0.838390697	TRUE
LNC_015015	0.031090581	0.249466367	-2.96605648	0.047314902	0.838390697	TRUE
LNC_004907	1.98159707	0.30528107	2.610182004	0.047446155	0.839442814	TRUE
LNC_009391	0.332271586	0.029215667	3.207217286	0.04753516	0.840462423	TRUE
LNC_012978	0	0.140845073	-5.614192034	0.047738083	0.842147656	TRUE
ENSCHIT00000002117	0.328521757	1.424850991	-2.229438481	0.048117343	0.845409248	TRUE
LNC_009946	0.209392695	1.549213317	-3.055634072	0.04814579	0.845409248	TRUE
LNC_011975	0	0.092334287	-5.026316987	0.048154677	0.845409248	TRUE
LNC_015347	0.067610165	0.541623039	-3.022213255	0.048145104	0.845409248	TRUE
LNC_014422	0.209196955	1.35392372	-2.682999608	0.048271916	0.846504532	TRUE
LNC_007750	0	0.083155456	-4.924167691	0.048430467	0.847558943	TRUE
LNC_009880	0.031090581	0.309226638	-3.159117158	0.048605007	0.849427602	TRUE
LNC_006223	23.84980405	8.23668593	1.43796723	0.048760054	0.849974773	TRUE
LNC_007339	0	0.124166585	-5.577784797	0.048818852	0.849974773	TRUE
LNC_009581	0.901389875	0.043823501	4.1966214	0.048742128	0.849974773	TRUE
LNC_012577	0	0.124166585	-5.577784409	0.048806349	0.849974773	TRUE
LNC_013217	0.02191175	0.233921077	-3.258192273	0.048777504	0.849974773	TRUE
LNC_013693	0	0.124166585	-5.577783985	0.048792656	0.849974773	TRUE
LNC_012557	0.051127417	0.47495033	-3.211214182	0.048849045	0.850145548	TRUE
LNC_015147	0	0.137095244	-5.594113574	0.048911738	0.850762505	TRUE
LNC_008614	0	0.142719987	-5.594675764	0.049216692	0.854420471	TRUE
LNC_012097	0	0.082217999	-4.938074096	0.049273236	0.854420471	TRUE
LNC_013802	0	0.089521916	-5.052740615	0.049297476	0.854420471	TRUE
LNC_008566	30.88819397	67.0123071	-1.122567845	0.04935212	0.854592162	TRUE
LNC_014576	0.085967827	0.768786176	-3.278664011	0.049429665	0.855327993	TRUE
LNC_000156	0	0.24833317	-6.526685483	0.049507126	0.855839064	TRUE
LNC_015414	0.053939789	0.351721202	-2.746510513	0.049562833	0.855973451	TRUE
LNC_002543	0.007303917	0.230562728	-4.383294913	0.049620733	0.856145412	TRUE
LNC_007330	0.150023904	1.470157927	-3.403591601	0.049612155	0.856145412	TRUE
LNC_012462	0.045698415	0.360900033	-2.921370868	0.049641565	0.856229088	TRUE
LNC_014712	0.016482748	0.185410291	-3.488652213	0.049710917	0.856597929	TRUE
LNC_000133	0.016482748	0.175489743	-3.330680875	0.049758254	0.857137927	TRUE
LNC_011077	0	0.095888375	-5.177355484	0.049971767	0.858331986	TRUE
